# Supplementary material for: Fluorescence quenching aptitude of carbazole for the detection of nitro-aromatics: a comprehensive experimental analysis and computational studies validation
Source: RSC Adv. 2025 Aug 20;15(36):29479–89. doi: 10.1039/d5ra01611h (PMC12377312; doi:10.1039/d5ra01611h)
Supplement: RA-015-D5RA01611H-s002 [file RA-015-D5RA01611H-s002.cif]

# Supplementary Information (SI) for RSC Advances.
# This journal is © The Royal Society of Chemistry 2025

####################################################################### 
# 
# This file contains crystal structure data downloaded from the 
# Cambridge Structural Database (CSD) hosted by the Cambridge 
# Crystallographic Data Centre (CCDC).
# 
# Full information about CCDC data access policies and citation 
# guidelines are available at http://www.ccdc.cam.ac.uk/access/V1 
# 
# Audit and citation data items may have been added by the CCDC. 
# Please retain this information to preserve the provenance of 
# this file and to allow appropriate attribution of the data. 
# 
#######################################################################

data_Fac97_0m_a
_audit_block_doi                 10.5517/ccdc.csd.cc23txzv
_database_code_depnum_ccdc_archive 'CCDC 1961338'
loop_
_audit_author_name
_audit_author_address
'Ruby Ahmed'
;AMU Aligarh
India
;
_audit_update_record             
;
2019-10-25 deposited with the CCDC.	2025-08-04 downloaded from the CCDC.
;
_audit_creation_date             2019-07-22
_audit_creation_method           
;
Olex2 1.2
(compiled 2018.05.29 svn.r3508 for OlexSys, GUI svn.r5506)
;
_chemical_formula_moiety         'C6 H3 N3 O7, C12 H9 N'
_chemical_formula_sum            'C18 H12 N4 O7'
_chemical_formula_weight         396.32
_chemical_absolute_configuration unk
loop_
_atom_type_symbol
_atom_type_scat_dispersion_real
_atom_type_scat_dispersion_imag
_atom_type_scat_Cromer_Mann_a1
_atom_type_scat_Cromer_Mann_a2
_atom_type_scat_Cromer_Mann_a3
_atom_type_scat_Cromer_Mann_a4
_atom_type_scat_Cromer_Mann_b1
_atom_type_scat_Cromer_Mann_b2
_atom_type_scat_Cromer_Mann_b3
_atom_type_scat_Cromer_Mann_b4
_atom_type_scat_Cromer_Mann_c
_atom_type_scat_source
_atom_type_scat_dispersion_source
H 0.00000 0.00000 0.49300 0.32291 0.14019 0.04081 10.51090 26.12570 3.14236
57.79970 0.0030380000826
'International Tables Volume C Table 6.1.1.4 (pp. 500-502)'
'Henke, Gullikson and Davis, At. Data and Nucl. Data Tables, 1993, 54, 2'
C 0.00347 0.00161 2.31000 1.02000 1.58860 0.86500 20.84390 10.20750 0.56870
51.65120 0.215599998832
'International Tables Volume C Table 6.1.1.4 (pp. 500-502)'
'Henke, Gullikson and Davis, At. Data and Nucl. Data Tables, 1993, 54, 2'
O 0.01158 0.00611 3.04850 2.28680 1.54630 0.86700 13.27710 5.70110 0.32390
32.90890 0.250800013542
'International Tables Volume C Table 6.1.1.4 (pp. 500-502)'
'Henke, Gullikson and Davis, At. Data and Nucl. Data Tables, 1993, 54, 2'
N 0.00653 0.00323 12.21260 3.13220 2.01250 1.16630 0.00570 9.89330 28.99750
0.58260 -11.5290002823
'International Tables Volume C Table 6.1.1.4 (pp. 500-502)'
'Henke, Gullikson and Davis, At. Data and Nucl. Data Tables, 1993, 54, 2'

_space_group_crystal_system      orthorhombic
_space_group_IT_number           19
_space_group_name_H-M_alt        'P 21 21 21'
_space_group_name_Hall           ' P 2ac 2ab'
loop_
_space_group_symop_id
_space_group_symop_operation_xyz
1 x,y,z
2 x+1/2,-y+1/2,-z
3 -x,y+1/2,-z+1/2
4 -x+1/2,-y,z+1/2

_symmetry_Int_Tables_number      19
_cell_length_a                   6.8385(2)
_cell_length_b                   8.6736(3)
_cell_length_c                   27.7797(10)
_cell_angle_alpha                90
_cell_angle_beta                 90
_cell_angle_gamma                90
_cell_volume                     1647.74(10)
_cell_formula_units_Z            4
_cell_measurement_reflns_used    9659
_cell_measurement_theta_max      28.20
_cell_measurement_theta_min      2.46
_exptl_absorpt_coefficient_mu    0.126
_exptl_absorpt_correction_T_max  0.7457
_exptl_absorpt_correction_T_min  0.7103
_exptl_absorpt_correction_type   none
_exptl_absorpt_process_details   
;
SADABS-2016/2 (Bruker,2016/2) was used for absorption correction.
wR2(int) was 0.1074 before and 0.0518 after correction.
The Ratio of minimum to maximum transmission is 0.9525.
The \l/2 correction factor is Not present.
;
_exptl_crystal_density_diffrn    1.5975
_exptl_crystal_F_000             816.5154
_diffrn_reflns_av_R_equivalents  0.0438
_diffrn_reflns_av_unetI/netI     0.0292
_diffrn_reflns_limit_h_max       9
_diffrn_reflns_limit_h_min       -9
_diffrn_reflns_limit_k_max       11
_diffrn_reflns_limit_k_min       -11
_diffrn_reflns_limit_l_max       37
_diffrn_reflns_limit_l_min       -37
_diffrn_reflns_number            26508
_diffrn_reflns_theta_full        25.0451
_diffrn_reflns_theta_max         25.05
_diffrn_reflns_theta_min         2.77
_diffrn_ambient_temperature      273.15
_diffrn_measured_fraction_theta_full 0.9969
_diffrn_measured_fraction_theta_max 0.9969
_diffrn_measurement_device_type  'Bruker APEX-II CCD'
_diffrn_measurement_method       '\f and \w scans'
_diffrn_radiation_type           'Mo K\a'
_diffrn_radiation_wavelength     0.71073
_diffrn_standards_number         0
_reflns_Friedel_coverage         0.999
_reflns_limit_h_max              8
_reflns_limit_h_min              -8
_reflns_limit_k_max              10
_reflns_limit_k_min              -10
_reflns_limit_l_max              32
_reflns_limit_l_min              -32
_reflns_number_gt                2716
_reflns_number_total             2901
_reflns_threshold_expression     I>=2u(I)
_computing_cell_refinement       'SAINT V8.38A (?, 2016)'
_computing_data_reduction        'SAINT V8.38A (?, 2016)'
_computing_molecular_graphics    'Olex2 (Dolomanov et al., 2009)'
_computing_publication_material  'Olex2 (Dolomanov et al., 2009)'
_computing_structure_refinement  'olex2.refine (Bourhis et al., 2015)'
_refine_diff_density_max         0.8052
_refine_diff_density_min         -0.4754
_refine_diff_density_rms         0.0773
_refine_ls_abs_structure_details 
'Flack, H. D. (1983). Acta Cryst. A39, 876-881.'
_refine_ls_abs_structure_Flack   -3.2(3)
_refine_ls_d_res_high            0.8394
_refine_ls_d_res_low             7.3570
_refine_ls_extinction_expression Fc^*^=kFc[1+0.001xFc^2^\l^3^/sin(2\q)]^-1/4^
_refine_ls_goodness_of_fit_ref   1.0594
_refine_ls_hydrogen_treatment    constr
_refine_ls_matrix_type           full
_refine_ls_number_constraints    24
_refine_ls_number_parameters     264
_refine_ls_number_reflns         2901
_refine_ls_number_restraints     0
_refine_ls_R_factor_all          0.0597
_refine_ls_R_factor_gt           0.0555
_refine_ls_restrained_S_all      1.0594
_refine_ls_shift/su_max          0.0079
_refine_ls_shift/su_mean         0.0007
_refine_ls_structure_factor_coef Fsqd
_refine_ls_weighting_details     
'w=1/[\s^2^(Fo^2^)+(0.0822P)^2^+1.8152P] where P=(Fo^2^+2Fc^2^)/3'
_refine_ls_weighting_scheme      calc
_refine_ls_wR_factor_gt          0.1451
_refine_ls_wR_factor_ref         0.1506
_olex2_refinement_description    
;
1. Fixed Uiso
 At 1.2 times of:
  All C(H) groups, All N(H) groups
 At 1.5 times of:
  All O(H) groups
2.a Aromatic/amide H refined with riding coordinates:
 C3(H3a), C6(H6), C9(H9), C10(H10), C11(H11), C12(H12), C15(H15), C16(H16),
 C17(H17), C18(H18), N4(H4)
2.b Idealised tetrahedral OH refined as rotating group:
 O3(H3)
;
loop_
_atom_site_label
_atom_site_type_symbol
_atom_site_fract_x
_atom_site_fract_y
_atom_site_fract_z
_atom_site_U_iso_or_equiv
_atom_site_adp_type
_atom_site_occupancy
_atom_site_refinement_flags_posn
O1 O -0.4170(16) -0.1697(4) -0.45774(14) 0.219(5) Uani 1.000000 .
O2 O -0.3751(10) -0.3617(4) -0.49274(11) 0.118(2) Uani 1.000000 .
O3 O -0.4417(4) -0.1560(3) -0.36655(9) 0.0361(6) Uani 1.000000 .
H3 H -0.447(7) -0.1261(14) -0.33858(11) 0.0541(9) Uiso 1.000000 GR
O4 O -0.4298(4) -0.1858(3) -0.27537(9) 0.0381(6) Uani 1.000000 .
O5 O -0.3686(4) -0.4068(3) -0.24281(8) 0.0375(6) Uani 1.000000 .
O6 O -0.2345(4) -0.8517(3) -0.33610(8) 0.0351(6) Uani 1.000000 .
O7 O -0.2049(3) -0.8358(3) -0.41382(8) 0.0330(6) Uani 1.000000 .
N1 N -0.3837(5) -0.2970(3) -0.45699(10) 0.0337(7) Uani 1.000000 .
N2 N -0.3909(4) -0.3263(3) -0.27792(10) 0.0270(6) Uani 1.000000 .
N3 N -0.2412(4) -0.7794(3) -0.37422(9) 0.0239(6) Uani 1.000000 .
N4 N -0.3669(4) -0.1165(3) -0.57368(9) 0.0256(6) Uani 1.000000 .
H4 H -0.3831(4) -0.1715(3) -0.54824(9) 0.0307(7) Uiso 1.000000 R
C1 C -0.3950(4) -0.3037(3) -0.36731(11) 0.0215(6) Uani 1.000000 .
C2 C -0.3670(4) -0.3810(4) -0.41138(11) 0.0234(7) Uani 1.000000 .
C3 C -0.3172(4) -0.5352(4) -0.41420(11) 0.0217(6) Uani 1.000000 .
H3a H -0.2990(4) -0.5828(4) -0.44387(11) 0.0261(8) Uiso 1.000000 R
C5 C -0.2951(4) -0.6167(3) -0.37192(11) 0.0193(6) Uani 1.000000 .
C6 C -0.3227(4) -0.5489(3) -0.32748(10) 0.0197(6) Uani 1.000000 .
H6 H -0.3100(4) -0.6063(3) -0.29938(10) 0.0236(7) Uiso 1.000000 R
C7 C -0.3693(4) -0.3948(3) -0.32553(11) 0.0205(6) Uani 1.000000 .
C8 C -0.3121(4) 0.0360(4) -0.57421(11) 0.0226(7) Uani 1.000000 .
C9 C -0.2612(5) 0.1326(4) -0.53568(12) 0.0298(8) Uani 1.000000 .
H9 H -0.2642(5) 0.0979(4) -0.50401(12) 0.0358(9) Uiso 1.000000 R
C10 C -0.2066(5) 0.2811(4) -0.54692(13) 0.0327(8) Uani 1.000000 .
H10 H -0.1724(5) 0.3477(4) -0.52208(13) 0.0392(9) Uiso 1.000000 R
C11 C -0.2007(5) 0.3352(4) -0.59409(13) 0.0328(8) Uani 1.000000 .
H11 H -0.1650(5) 0.4370(4) -0.59998(13) 0.0394(10) Uiso 1.000000 R
C12 C -0.2471(4) 0.2399(4) -0.63222(11) 0.0271(7) Uani 1.000000 .
H12 H -0.2419(4) 0.2761(4) -0.66371(11) 0.0325(8) Uiso 1.000000 R
C13 C -0.3024(4) 0.0874(3) -0.62244(11) 0.0216(6) Uani 1.000000 .
C14 C -0.3527(4) -0.0439(4) -0.65202(11) 0.0224(7) Uani 1.000000 .
C15 C -0.3642(4) -0.0676(4) -0.70174(11) 0.0258(7) Uani 1.000000 .
H15 H -0.3381(4) 0.0124(4) -0.72311(11) 0.0309(8) Uiso 1.000000 R
C16 C -0.4152(5) -0.2122(4) -0.71847(12) 0.0294(7) Uani 1.000000 .
H16 H -0.4228(5) -0.2295(4) -0.75145(12) 0.0352(9) Uiso 1.000000 R
C17 C -0.4555(4) -0.3328(4) -0.68670(12) 0.0278(7) Uani 1.000000 .
H17 H -0.4898(4) -0.4288(4) -0.69900(12) 0.0333(9) Uiso 1.000000 R
C18 C -0.4455(4) -0.3128(4) -0.63724(12) 0.0276(7) Uani 1.000000 .
H18 H -0.4733(4) -0.3931(4) -0.61613(12) 0.0331(9) Uiso 1.000000 R
C19 C -0.3921(4) -0.1676(4) -0.62050(11) 0.0225(6) Uani 1.000000 .

loop_
_atom_site_aniso_label
_atom_site_aniso_U_11
_atom_site_aniso_U_22
_atom_site_aniso_U_33
_atom_site_aniso_U_12
_atom_site_aniso_U_13
_atom_site_aniso_U_23
O1 0.569(16) 0.044(2) 0.044(2) 0.028(5) -0.022(5) 0.0217(17)
O2 0.279(7) 0.0546(19) 0.0217(15) 0.048(3) 0.011(3) 0.0097(14)
O3 0.0346(13) 0.0217(11) 0.0519(15) 0.0022(10) -0.0133(12) 0.0010(11)
O4 0.0359(13) 0.0278(12) 0.0505(15) 0.0039(10) 0.0013(12) -0.0152(11)
O5 0.0516(16) 0.0377(13) 0.0231(11) -0.0085(12) 0.0052(11) -0.0044(11)
O6 0.0489(15) 0.0227(11) 0.0338(13) 0.0053(11) -0.0099(11) 0.0032(10)
O7 0.0346(13) 0.0317(12) 0.0328(12) 0.0031(11) -0.0024(10) -0.0127(10)
N1 0.0411(17) 0.0283(15) 0.0318(16) -0.0091(14) -0.0094(13) 0.0116(12)
N2 0.0218(13) 0.0283(14) 0.0308(14) -0.0032(11) 0.0019(11) -0.0075(12)
N3 0.0208(13) 0.0214(12) 0.0296(13) 0.0008(11) -0.0029(11) -0.0045(11)
N4 0.0272(14) 0.0289(14) 0.0208(12) -0.0022(12) -0.0008(11) 0.0057(10)
C1 0.0141(13) 0.0176(14) 0.0328(16) -0.0006(11) -0.0047(12) 0.0021(12)
C2 0.0178(14) 0.0284(17) 0.0239(15) -0.0079(13) -0.0035(12) 0.0071(12)
C3 0.0154(13) 0.0272(15) 0.0226(15) -0.0059(13) 0.0005(11) -0.0020(12)
C5 0.0142(13) 0.0196(14) 0.0241(14) -0.0019(11) -0.0023(11) 0.0004(11)
C6 0.0143(13) 0.0219(14) 0.0228(15) 0.0014(12) -0.0028(11) 0.0019(12)
C7 0.0176(14) 0.0204(14) 0.0236(15) -0.0025(12) 0.0023(12) -0.0041(12)
C8 0.0158(13) 0.0262(15) 0.0259(15) 0.0029(13) 0.0021(11) 0.0021(12)
C9 0.0211(15) 0.0406(19) 0.0276(17) -0.0023(15) 0.0010(13) -0.0024(14)
C10 0.0222(16) 0.0372(18) 0.0387(18) -0.0006(15) 0.0015(14) -0.0121(15)
C11 0.0221(16) 0.0222(16) 0.054(2) 0.0059(14) 0.0064(15) -0.0018(15)
C12 0.0172(14) 0.0318(17) 0.0323(17) 0.0027(13) 0.0033(13) 0.0073(13)
C13 0.0114(13) 0.0271(15) 0.0264(15) 0.0018(12) 0.0012(11) 0.0011(13)
C14 0.0159(14) 0.0253(15) 0.0259(15) 0.0037(13) 0.0007(12) 0.0024(12)
C15 0.0183(14) 0.0347(18) 0.0243(15) 0.0048(14) 0.0010(12) 0.0057(13)
C16 0.0218(15) 0.0420(18) 0.0243(16) 0.0092(14) 0.0001(12) -0.0062(15)
C17 0.0186(14) 0.0287(17) 0.0361(18) 0.0047(14) 0.0020(13) -0.0087(14)
C18 0.0161(14) 0.0293(17) 0.0374(18) -0.0009(13) -0.0010(13) 0.0059(14)
C19 0.0159(14) 0.0264(15) 0.0251(15) 0.0040(12) 0.0002(12) 0.0032(13)

loop_
_geom_bond_atom_site_label_1
_geom_bond_atom_site_label_2
_geom_bond_distance
_geom_bond_site_symmetry_2
_geom_bond_publ_flag
O1 N1 1.128(5) . ?
O2 N1 1.142(4) . ?
O3 H3 0.8200 . ?
O3 C1 1.320(4) . ?
O4 N2 1.249(3) . ?
O5 N2 1.209(3) . ?
O6 N3 1.232(3) . ?
O7 N3 1.229(3) . ?
N1 C2 1.466(4) . ?
N2 C7 1.458(4) . ?
N3 C5 1.460(4) . ?
N4 H4 0.8600 . ?
N4 C8 1.375(4) . ?
N4 C19 1.385(4) . ?
C1 C2 1.409(4) . ?
C1 C7 1.415(4) . ?
C2 C3 1.383(4) . ?
C3 H3a 0.9300 . ?
C3 C5 1.379(4) . ?
C5 C6 1.381(4) . ?
C6 H6 0.9300 . ?
C6 C7 1.375(4) . ?
C8 C9 1.403(5) . ?
C8 C13 1.414(4) . ?
C9 H9 0.9300 . ?
C9 C10 1.377(5) . ?
C10 H10 0.9300 . ?
C10 C11 1.392(5) . ?
C11 H11 0.9300 . ?
C11 C12 1.381(5) . ?
C12 H12 0.9300 . ?
C12 C13 1.402(4) . ?
C13 C14 1.446(4) . ?
C14 C15 1.399(4) . ?
C14 C19 1.411(4) . ?
C15 H15 0.9300 . ?
C15 C16 1.383(5) . ?
C16 H16 0.9300 . ?
C16 C17 1.396(5) . ?
C17 H17 0.9300 . ?
C17 C18 1.387(5) . ?
C18 H18 0.9300 . ?
C18 C19 1.391(4) . ?

loop_
_geom_angle_atom_site_label_1
_geom_angle_atom_site_label_2
_geom_angle_atom_site_label_3
_geom_angle
_geom_angle_site_symmetry_1
_geom_angle_site_symmetry_3
_geom_angle_publ_flag
C1 O3 H3 109.5 . . ?
O2 N1 O1 118.4(4) . . ?
C2 N1 O1 121.2(3) . . ?
C2 N1 O2 120.2(3) . . ?
O5 N2 O4 123.0(3) . . ?
C7 N2 O4 118.1(3) . . ?
C7 N2 O5 118.9(2) . . ?
O7 N3 O6 124.0(3) . . ?
C5 N3 O6 117.6(2) . . ?
C5 N3 O7 118.3(3) . . ?
C8 N4 H4 125.31(17) . . ?
C19 N4 H4 125.31(17) . . ?
C19 N4 C8 109.4(2) . . ?
C2 C1 O3 120.6(3) . . ?
C7 C1 O3 124.0(3) . . ?
C7 C1 C2 115.5(3) . . ?
C1 C2 N1 120.3(3) . . ?
C3 C2 N1 116.8(3) . . ?
C3 C2 C1 122.9(3) . . ?
H3a C3 C2 120.83(17) . . ?
C5 C3 C2 118.3(3) . . ?
C5 C3 H3a 120.83(18) . . ?
C3 C5 N3 119.1(3) . . ?
C6 C5 N3 119.1(3) . . ?
C6 C5 C3 121.9(3) . . ?
H6 C6 C5 120.62(17) . . ?
C7 C6 C5 118.8(3) . . ?
C7 C6 H6 120.62(17) . . ?
C1 C7 N2 120.2(3) . . ?
C6 C7 N2 117.1(3) . . ?
C6 C7 C1 122.7(3) . . ?
C9 C8 N4 129.3(3) . . ?
C13 C8 N4 109.1(3) . . ?
C13 C8 C9 121.5(3) . . ?
H9 C9 C8 121.54(19) . . ?
C10 C9 C8 116.9(3) . . ?
C10 C9 H9 121.5(2) . . ?
H10 C10 C9 118.8(2) . . ?
C11 C10 C9 122.5(3) . . ?
C11 C10 H10 118.8(2) . . ?
H11 C11 C10 119.6(2) . . ?
C12 C11 C10 120.9(3) . . ?
C12 C11 H11 119.6(2) . . ?
H12 C12 C11 120.7(2) . . ?
C13 C12 C11 118.6(3) . . ?
C13 C12 H12 120.72(18) . . ?
C12 C13 C8 119.6(3) . . ?
C14 C13 C8 106.2(3) . . ?
C14 C13 C12 134.2(3) . . ?
C15 C14 C13 133.6(3) . . ?
C19 C14 C13 107.0(3) . . ?
C19 C14 C15 119.4(3) . . ?
H15 C15 C14 120.68(18) . . ?
C16 C15 C14 118.6(3) . . ?
C16 C15 H15 120.68(19) . . ?
H16 C16 C15 119.42(19) . . ?
C17 C16 C15 121.2(3) . . ?
C17 C16 H16 119.42(19) . . ?
H17 C17 C16 119.24(19) . . ?
C18 C17 C16 121.5(3) . . ?
C18 C17 H17 119.2(2) . . ?
H18 C18 C17 121.4(2) . . ?
C19 C18 C17 117.2(3) . . ?
C19 C18 H18 121.38(18) . . ?
C14 C19 N4 108.4(3) . . ?
C18 C19 N4 129.5(3) . . ?
C18 C19 C14 122.1(3) . . ?

_iucr_refine_fcf_details         
;
data_Fac97_0m_a_CCDC1
_computing_structure_refinement   'olex2.refine (Bourhis et al., 2015)'
_shelx_refln_list_code            4
loop_
  _space_group_symop_id
  _space_group_symop_operation_xyz
  1  x,y,z
  2  x+1/2,-y+1/2,-z
  3  -x,y+1/2,-z+1/2
  4  -x+1/2,-y,z+1/2

_space_group_crystal_system       orthorhombic
_space_group_IT_number            19
_space_group_name_H-M_alt         'P 21 21 21'
_space_group_name_Hall            ' P 2ac 2ab'
_symmetry_space_group_name_H-M    'P 21 21 21'
_symmetry_space_group_name_Hall   ' P 2ac 2ab'
_symmetry_Int_Tables_number       19
_cell_length_a                    6.8385(2)
_cell_length_b                    8.6736(3)
_cell_length_c                    27.7797(10)
_cell_angle_alpha                 90
_cell_angle_beta                  90
_cell_angle_gamma                 90
_cell_volume                      1647.74(10)
loop_
  _refln_index_h
  _refln_index_k
  _refln_index_l
  _refln_F_squared_calc
  _refln_F_squared_meas
  _refln_F_squared_sigma
  _refln_F_squared_weight
  _refln_observed_status
-8 -1 -5 61.174 62.697 4.404 33.819 o
-8 -1 -4 13.560 13.843 2.624 161.289 o
-8 -1 -3 49.162 38.488 3.679 48.127 o
-8 -1 -2 13.802 10.522 2.399 177.550 o
-8 -1 -1 67.118 66.780 4.725 30.477 o
-7 -5 -5 137.419 140.023 10.851 10.668 o
-7 -5 -4 84.493 83.291 8.823 19.089 o
-7 -5 -3 51.325 52.777 7.499 31.538 o
-7 -5 -2 41.361 42.413 5.753 44.053 o
-7 -5 -1 0.810 0.136 3.179 475.505 o
-7 -4 -11 284.078 326.339 8.344 4.386 o
-7 -4 -10 88.042 91.504 7.639 19.386 o
-7 -4 -9 28.523 28.503 2.812 81.507 o
-7 -4 -8 25.764 32.969 2.652 83.619 o
-7 -4 -7 57.203 63.559 4.354 35.314 o
-7 -4 -6 0.364 -0.147 1.519 1933.440 o
-7 -4 -5 23.613 24.449 3.248 91.934 o
-7 -4 -4 111.432 128.960 5.348 15.886 o
-7 -4 -3 15.919 19.521 5.832 79.187 o
-7 -4 -2 45.728 67.270 3.784 41.089 o
-7 -4 -1 28.949 32.892 2.725 77.485 o
-7 -3 -13 185.269 168.310 6.423 9.077 o
-7 -3 -12 95.818 82.577 4.950 21.517 o
-7 -3 -11 41.685 55.154 4.059 46.310 o
-7 -3 -10 30.227 32.035 3.589 70.568 o
-7 -3 -9 34.772 28.029 3.591 67.166 o
-7 -3 -8 2.862 4.771 1.762 556.849 o
-7 -3 -7 49.042 36.371 3.042 50.984 o
-7 -3 -6 75.464 78.744 4.612 26.582 o
-7 -3 -5 53.920 37.801 2.882 47.278 o
-7 -3 -4 30.792 31.775 4.298 65.171 o
-7 -3 -3 26.229 40.544 4.379 64.823 o
-7 -3 -2 67.256 66.161 5.387 29.401 o
-7 -3 -1 12.743 3.046 1.695 255.978 o
-7 -2 -15 240.760 224.776 7.796 6.159 o
-7 -2 -14 8.271 11.410 3.709 169.945 o
-7 -2 -13 25.788 15.788 2.568 104.634 o
-7 -2 -12 56.364 39.870 3.565 43.351 o
-7 -2 -11 18.963 25.309 4.071 91.839 o
-7 -2 -10 4.309 7.234 2.080 376.474 o
-7 -2 -9 34.483 40.472 3.476 60.847 o
-7 -2 -8 58.527 47.133 3.699 39.859 o
-7 -2 -7 32.794 23.381 2.660 79.453 o
-7 -2 -6 31.646 38.221 3.231 66.729 o
-7 -2 -5 79.109 73.434 4.285 26.718 o
-7 -2 -4 12.197 13.855 2.410 176.739 o
-7 -2 -3 13.111 13.461 2.205 176.723 o
-7 -2 -2 129.172 178.500 6.398 11.845 o
-7 -2 -1 96.627 80.221 4.949 21.584 o
-7 -1 -16 27.962 37.901 3.490 70.296 o
-7 -1 -15 62.494 72.984 4.870 30.718 o
-7 -1 -14 63.913 47.252 4.070 36.504 o
-7 -1 -13 33.893 35.348 3.406 64.782 o
-7 -1 -12 27.078 16.582 2.499 100.589 o
-7 -1 -11 9.974 9.131 2.098 234.706 o
-7 -1 -10 22.821 29.538 3.308 87.542 o
-7 -1 -9 26.039 14.095 2.351 108.715 o
-7 -1 -8 43.027 31.450 2.836 59.344 o
-7 -1 -7 74.787 67.375 4.004 29.085 o
-7 -1 -6 48.634 46.946 3.534 46.043 o
-7 -1 -5 5.097 8.588 2.232 319.706 o
-7 -1 -4 12.613 10.357 1.796 206.606 o
-7 -1 -3 43.169 29.151 2.769 60.663 o
-7 -1 -2 0.491 0.733 1.505 1607.000 o
-7 -1 -1 77.372 66.894 4.378 27.935 o
-6 -6 -11 15.603 11.301 5.242 97.358 o
-6 -6 -10 29.712 38.095 8.734 37.292 o
-6 -6 -9 207.359 181.102 10.780 7.148 o
-6 -6 -8 17.187 17.128 4.635 97.216 o
-6 -6 -7 3.885 0.502 4.052 247.355 o
-6 -6 -6 61.457 54.263 6.822 29.957 o
-6 -6 -5 220.841 229.925 11.814 6.006 o
-6 -6 -4 0.798 -0.770 2.384 798.497 o
-6 -6 -3 138.849 124.300 12.958 9.976 o
-6 -6 -2 83.992 83.187 7.995 20.177 o
-6 -6 -1 81.099 58.545 6.835 24.494 o
-6 -5 -15 202.907 204.042 15.087 6.066 o
-6 -5 -14 35.051 35.216 5.125 54.026 o
-6 -5 -13 439.119 413.138 11.496 2.454 o
-6 -5 -12 183.473 201.607 7.609 8.242 o
-6 -5 -11 527.143 489.451 19.150 1.720 o
-6 -5 -10 17.593 24.134 2.586 117.452 o
-6 -5 -9 729.755 779.212 18.023 0.977 o
-6 -5 -8 81.520 66.269 4.988 26.153 o
-6 -5 -7 148.866 173.315 7.983 10.309 o
-6 -5 -6 14.800 23.250 3.596 112.984 o
-6 -5 -5 251.002 229.514 14.423 5.048 o
-6 -5 -4 113.594 87.667 8.391 15.841 o
-6 -5 -3 107.388 126.852 9.676 13.693 o
-6 -5 -2 35.821 27.089 4.499 60.844 o
-6 -5 -1 12.026 8.428 3.285 170.022 o
-6 -4 -18 2.980 2.871 2.000 564.930 o
-6 -4 -17 72.614 86.284 5.134 25.702 o
-6 -4 -16 115.803 107.188 5.125 16.735 o
-6 -4 -15 84.952 95.715 4.769 22.468 o
-6 -4 -14 29.820 28.596 3.603 73.553 o
-6 -4 -13 428.012 404.797 9.029 2.608 o
-6 -4 -12 115.308 140.999 4.922 15.060 o
-6 -4 -11 704.162 638.148 18.961 1.121 o
-6 -4 -10 323.050 318.751 6.980 3.991 o
-6 -4 -9 66.207 94.385 3.258 28.489 o
-6 -4 -8 79.464 58.889 2.666 30.437 o
-6 -4 -7 395.564 416.046 8.694 2.797 o
-6 -4 -6 18.567 33.278 1.959 105.884 o
-6 -4 -5 48.121 66.120 3.356 41.084 o
-6 -4 -4 28.502 40.017 1.927 76.442 o
-6 -4 -3 32.872 29.710 2.499 74.979 o
-6 -4 -2 187.258 190.373 4.074 8.885 o
-6 -4 -1 19.468 15.813 1.951 135.554 o
-6 -3 -20 76.808 86.357 5.908 23.785 o
-6 -3 -19 194.652 180.210 7.490 8.247 o
-6 -3 -18 62.634 83.225 6.542 26.351 o
-6 -3 -17 209.044 196.862 8.705 7.260 o
-6 -3 -16 81.197 58.245 4.484 27.935 o
-6 -3 -15 47.248 60.651 4.325 40.657 o
-6 -3 -14 16.921 10.363 2.167 161.384 o
-6 -3 -13 105.707 133.912 5.187 16.327 o
-6 -3 -12 8.153 8.735 1.884 277.028 o
-6 -3 -11 11.715 19.090 2.185 166.716 o
-6 -3 -10 2.631 2.389 1.396 801.855 o
-6 -3 -9 14.238 32.443 2.646 113.867 o
-6 -3 -8 18.489 18.462 2.332 128.629 o
-6 -3 -7 89.660 98.743 4.100 21.852 o
-6 -3 -6 103.996 131.488 4.509 17.012 o
-6 -3 -5 213.724 169.606 5.040 8.120 o
-6 -3 -4 173.008 188.089 5.265 9.402 o
-6 -3 -3 28.085 52.257 5.056 53.119 o
-6 -3 -2 91.775 105.142 4.415 20.691 o
-6 -3 -1 358.419 350.193 8.036 3.395 o
-6 -2 -21 20.140 18.918 2.664 116.610 o
-6 -2 -20 358.703 378.950 9.915 3.193 o
-6 -2 -19 196.106 194.378 7.689 7.902 o
-6 -2 -18 46.045 31.416 3.672 53.296 o
-6 -2 -17 39.532 43.814 5.144 47.364 o
-6 -2 -16 80.381 53.883 4.613 28.598 o
-6 -2 -15 55.335 56.873 4.809 36.488 o
-6 -2 -14 169.670 209.764 7.506 8.639 o
-6 -2 -13 6.542 7.803 1.918 319.072 o
-6 -2 -12 87.761 79.186 4.644 23.673 o
-6 -2 -11 15.747 15.597 2.297 149.885 o
-6 -2 -10 30.637 18.989 2.361 90.060 o
-6 -2 -9 8.431 4.487 1.473 344.200 o
-6 -2 -8 137.832 140.996 5.108 13.004 o
-6 -2 -7 71.678 79.140 4.049 28.227 o
-6 -2 -6 52.583 44.824 3.380 44.612 o
-6 -2 -5 358.536 330.019 9.071 3.453 o
-6 -2 -4 321.686 305.691 7.275 4.077 o
-6 -2 -3 51.452 50.476 3.268 43.845 o
-6 -2 -2 4169.930 4384.560 46.094 0.040 o
-6 -2 -1 349.306 357.331 8.469 3.433 o
-6 -1 -22 99.361 113.821 6.909 17.126 o
-6 -1 -21 24.364 19.711 3.108 97.304 o
-6 -1 -20 132.647 143.605 5.937 13.015 o
-6 -1 -19 26.604 32.491 3.327 77.610 o
-6 -1 -18 39.994 35.766 3.686 56.694 o
-6 -1 -17 13.194 11.458 2.609 172.538 o
-6 -1 -16 59.615 67.823 4.724 32.836 o
-6 -1 -15 1.076 -1.084 2.380 762.275 o
-6 -1 -14 46.892 43.891 3.763 47.557 o
-6 -1 -13 64.103 92.700 5.856 25.963 o
-6 -1 -12 43.057 58.125 4.689 42.533 o
-6 -1 -11 95.030 70.025 4.780 22.996 o
-6 -1 -10 264.798 273.320 8.867 5.068 o
-6 -1 -9 222.802 288.946 7.080 5.906 o
-6 -1 -8 21.460 16.080 1.999 125.536 o
-6 -1 -7 235.662 202.130 5.821 6.795 o
-6 -1 -6 49.156 68.739 4.002 38.479 o
-6 -1 -5 22.520 24.547 2.370 103.420 o
-6 -1 -4 59.375 66.638 3.721 34.987 o
-6 -1 -3 341.676 346.405 7.534 3.600 o
-6 -1 -2 475.384 462.670 8.839 2.184 o
-6 -1 -1 216.980 215.574 6.360 7.082 o
-5 -8 -5 69.269 56.608 6.870 27.399 o
-5 -8 -4 20.655 26.160 4.910 77.706 o
-5 -8 -3 25.025 15.459 5.224 75.716 o
-5 -8 -2 6.423 1.540 3.604 243.057 o
-5 -8 -1 15.881 10.128 3.560 135.006 o
-5 -7 -13 158.433 168.513 18.134 6.645 o
-5 -7 -12 5.005 4.865 2.420 353.574 o
-5 -7 -11 93.937 108.328 9.508 15.833 o
-5 -7 -10 33.702 26.560 5.021 59.887 o
-5 -7 -9 22.342 18.181 3.962 93.671 o
-5 -7 -8 56.881 85.294 8.064 24.680 o
-5 -7 -7 104.516 91.799 8.678 16.331 o
-5 -7 -6 65.667 24.893 9.601 25.906 o
-5 -7 -5 107.622 117.839 9.231 14.356 o
-5 -7 -4 18.353 40.565 5.403 66.036 o
-5 -7 -3 23.516 32.859 5.060 67.458 o
-5 -7 -2 13.903 9.311 2.874 167.284 o
-5 -7 -1 143.245 160.197 9.428 10.438 o
-5 -6 -17 28.162 21.830 3.729 80.746 o
-5 -6 -16 5.123 1.803 3.507 269.637 o
-5 -6 -15 237.381 236.278 12.507 5.499 o
-5 -6 -14 36.961 34.237 3.945 59.154 o
-5 -6 -13 45.816 48.702 6.121 38.726 o
-5 -6 -12 21.157 9.988 2.691 129.731 o
-5 -6 -11 36.979 43.812 4.899 50.267 o
-5 -6 -10 1.072 8.721 3.697 261.234 o
-5 -6 -9 16.556 25.122 3.464 106.693 o
-5 -6 -8 15.228 12.546 3.076 144.048 o
-5 -6 -7 340.541 255.430 9.488 4.040 o
-5 -6 -6 90.812 96.049 5.856 20.416 o
-5 -6 -5 95.029 84.635 4.453 21.889 o
-5 -6 -4 36.579 31.590 5.087 54.481 o
-5 -6 -3 447.044 500.526 16.794 2.055 o
-5 -6 -2 49.081 64.027 6.712 32.599 o
-5 -6 -1 63.101 51.137 5.953 31.931 o
-5 -5 -20 65.684 48.295 5.236 33.125 o
-5 -5 -19 29.769 31.229 3.217 74.332 o
-5 -5 -18 49.208 51.774 3.813 43.414 o
-5 -5 -17 23.477 41.363 2.936 78.211 o
-5 -5 -16 41.986 52.505 2.935 50.504 o
-5 -5 -15 79.325 59.786 3.003 30.010 o
-5 -5 -14 169.089 167.561 5.216 10.115 o
-5 -5 -13 113.042 109.194 4.390 17.330 o
-5 -5 -12 223.932 213.565 5.611 6.990 o
-5 -5 -11 233.098 325.874 6.541 5.351 o
-5 -5 -10 155.771 173.432 3.969 10.937 o
-5 -5 -9 153.878 192.099 6.654 9.943 o
-5 -5 -8 175.231 204.461 6.469 8.727 o
-5 -5 -7 184.144 166.411 5.418 9.361 o
-5 -5 -6 59.748 60.919 3.162 36.992 o
-5 -5 -5 257.330 268.750 8.435 5.282 o
-5 -5 -4 42.546 62.493 4.163 43.192 o
-5 -5 -3 29.084 39.435 5.057 57.874 o
-5 -5 -2 0.646 2.847 2.732 532.121 o
-5 -5 -1 219.621 255.705 11.188 5.850 o
-5 -4 -22 18.096 8.473 2.507 152.590 o
-5 -4 -21 20.692 22.984 2.986 104.199 o
-5 -4 -20 15.383 12.702 3.132 141.521 o
-5 -4 -19 107.592 96.480 5.256 18.373 o
-5 -4 -18 94.914 104.793 7.898 17.371 o
-5 -4 -17 161.850 166.099 8.406 9.710 o
-5 -4 -16 45.587 51.196 3.817 45.817 o
-5 -4 -15 68.009 69.778 4.079 30.713 o
-5 -4 -14 192.586 127.661 4.131 10.123 o
-5 -4 -13 267.309 278.741 6.117 5.178 o
-5 -4 -12 199.517 224.419 5.272 7.624 o
-5 -4 -11 98.543 96.635 3.357 20.934 o
-5 -4 -10 19.295 43.208 2.027 90.597 o
-5 -4 -9 50.344 39.024 1.900 51.670 o
-5 -4 -8 6.781 5.444 1.488 379.740 o
-5 -4 -7 176.850 177.614 3.516 9.735 o
-5 -4 -6 52.988 49.878 1.785 45.899 o
-5 -4 -5 154.193 147.096 2.961 12.071 o
-5 -4 -4 39.221 27.314 1.491 71.190 o
-5 -4 -3 57.347 62.684 2.358 38.912 o
-5 -4 -2 66.207 94.463 2.176 29.404 o
-5 -4 -1 107.827 104.982 2.498 19.149 o
-5 -3 -24 197.173 195.033 8.070 7.784 o
-5 -3 -23 118.824 141.506 7.046 13.727 o
-5 -3 -22 29.097 27.055 4.430 69.286 o
-5 -3 -21 240.714 279.430 9.073 5.436 o
-5 -3 -20 7.701 9.395 2.600 238.965 o
-5 -3 -19 45.923 52.377 6.097 37.924 o
-5 -3 -18 21.447 17.797 2.698 113.576 o
-5 -3 -17 49.480 59.452 5.050 37.888 o
-5 -3 -16 240.062 275.876 8.232 5.568 o
-5 -3 -15 178.464 231.155 7.343 7.937 o
-5 -3 -14 128.741 116.171 5.177 14.852 o
-5 -3 -13 217.547 250.298 7.360 6.467 o
-5 -3 -12 134.568 154.743 7.969 11.679 o
-5 -3 -11 79.321 79.367 3.886 26.344 o
-5 -3 -10 185.867 186.247 4.805 8.938 o
-5 -3 -9 61.931 104.429 3.538 27.991 o
-5 -3 -8 125.245 87.308 3.000 17.764 o
-5 -3 -7 105.445 102.476 3.092 19.467 o
-5 -3 -6 59.729 39.999 2.570 43.476 o
-5 -3 -5 75.247 91.490 2.827 26.778 o
-5 -3 -4 192.136 164.877 3.769 9.274 o
-5 -3 -3 100.144 129.599 3.832 17.948 o
-5 -3 -2 35.885 51.842 2.166 58.397 o
-5 -3 -1 10.822 25.854 1.809 157.576 o
-5 -2 -25 163.498 168.772 7.811 9.739 o
-5 -2 -24 63.137 98.770 6.679 24.277 o
-5 -2 -23 165.198 168.487 6.003 10.124 o
-5 -2 -22 266.489 301.120 14.844 4.260 o
-5 -2 -21 74.904 67.175 5.312 27.261 o
-5 -2 -20 20.577 19.676 3.118 107.715 o
-5 -2 -19 27.370 15.397 2.562 100.791 o
-5 -2 -18 107.075 97.927 5.446 18.217 o
-5 -2 -17 10.266 6.714 2.768 214.974 o
-5 -2 -16 158.269 176.535 6.722 10.099 o
-5 -2 -15 51.775 61.009 4.506 37.885 o
-5 -2 -14 47.839 62.694 4.299 39.896 o
-5 -2 -13 18.111 12.439 2.126 148.614 o
-5 -2 -12 385.361 310.277 9.403 3.280 o
-5 -2 -11 22.216 40.624 3.318 78.215 o
-5 -2 -10 103.106 124.656 5.681 16.883 o
-5 -2 -9 186.573 136.387 4.636 10.125 o
-5 -2 -8 34.688 37.577 2.784 65.535 o
-5 -2 -7 15.950 17.568 1.978 148.857 o
-5 -2 -6 72.717 70.365 3.299 30.111 o
-5 -2 -5 76.019 119.470 5.059 21.663 o
-5 -2 -4 20.601 22.888 2.051 115.293 o
-5 -2 -3 58.345 43.780 2.827 42.693 o
-5 -2 -2 117.549 84.731 3.186 18.941 o
-5 -2 -1 232.179 259.449 5.563 6.162 o
-5 -1 -25 75.180 53.796 5.027 29.496 o
-5 -1 -24 490.393 536.458 18.799 1.771 o
-5 -1 -23 6.336 5.101 2.360 320.737 o
-5 -1 -22 206.732 201.603 6.009 7.675 o
-5 -1 -21 10.846 14.309 2.099 195.530 o
-5 -1 -20 248.367 262.286 6.479 5.690 o
-5 -1 -19 10.001 6.484 3.327 192.270 o
-5 -1 -18 46.755 30.169 2.798 56.419 o
-5 -1 -17 2.605 0.039 1.948 759.592 o
-5 -1 -16 155.677 139.132 6.338 11.422 o
-5 -1 -15 55.998 73.159 5.274 32.078 o
-5 -1 -14 343.923 366.358 9.825 3.387 o
-5 -1 -13 181.571 171.243 6.440 9.173 o
-5 -1 -12 134.178 131.987 5.537 13.510 o
-5 -1 -11 28.476 36.808 3.387 71.009 o
-5 -1 -10 99.929 76.035 3.962 22.155 o
-5 -1 -9 27.174 39.954 2.986 73.106 o
-5 -1 -8 93.310 49.149 3.132 27.353 o
-5 -1 -7 2.167 1.730 1.062 1100.930 o
-5 -1 -6 114.440 70.242 3.346 20.482 o
-5 -1 -5 61.090 63.980 3.196 35.680 o
-5 -1 -4 24.235 36.697 2.504 83.979 o
-5 -1 -3 175.899 205.667 5.167 8.895 o
-5 -1 -2 70.956 55.497 2.919 33.786 o
-5 -1 -1 98.117 95.292 3.818 20.851 o
-4 -8 -13 75.006 63.848 10.704 19.086 o
-4 -8 -12 499.243 438.497 19.225 1.905 o
-4 -8 -11 208.764 219.847 13.262 6.131 o
-4 -8 -10 549.398 527.771 18.381 1.606 o
-4 -8 -9 145.696 141.775 9.775 10.657 o
-4 -8 -8 261.020 301.891 13.331 4.480 o
-4 -8 -7 12.295 22.527 3.695 121.183 o
-4 -8 -6 104.194 78.952 7.660 18.036 o
-4 -8 -5 23.702 20.824 7.038 56.319 o
-4 -8 -4 137.754 123.256 9.422 11.820 o
-4 -8 -3 41.777 49.740 6.155 40.278 o
-4 -8 -2 55.048 81.530 8.170 25.262 o
-4 -8 -1 108.867 95.799 8.752 15.619 o
-4 -7 -18 35.671 55.568 6.465 40.648 o
-4 -7 -17 3.640 -3.826 2.173 579.363 o
-4 -7 -16 5.305 7.107 3.683 216.627 o
-4 -7 -15 135.775 122.524 14.035 9.623 o
-4 -7 -14 335.300 351.401 13.089 3.376 o
-4 -7 -13 14.161 23.567 3.929 108.718 o
-4 -7 -12 1.746 2.340 1.965 716.368 o
-4 -7 -11 170.167 154.139 9.023 9.417 o
-4 -7 -10 194.020 206.295 8.272 7.664 o
-4 -7 -9 101.478 130.946 12.048 12.328 o
-4 -7 -8 111.892 122.017 6.326 15.670 o
-4 -7 -7 9.637 10.587 2.217 224.565 o
-4 -7 -6 51.113 62.271 3.779 39.603 o
-4 -7 -5 29.497 23.051 4.264 72.878 o
-4 -7 -4 1.549 -2.441 2.315 733.361 o
-4 -7 -3 23.297 19.637 4.093 88.350 o
-4 -7 -2 77.654 100.925 8.547 19.151 o
-4 -7 -1 38.839 67.265 6.866 35.267 o
-4 -6 -21 100.364 91.525 5.485 19.599 o
-4 -6 -20 143.872 157.491 5.941 11.714 o
-4 -6 -19 135.787 146.033 5.382 12.877 o
-4 -6 -18 61.717 52.643 4.565 35.258 o
-4 -6 -17 88.645 112.214 4.209 20.766 o
-4 -6 -16 23.460 19.829 3.511 94.741 o
-4 -6 -15 66.453 67.176 4.255 31.390 o
-4 -6 -14 85.294 79.612 5.418 23.325 o
-4 -6 -13 170.462 166.655 4.711 10.163 o
-4 -6 -12 643.860 594.134 12.709 1.342 o
-4 -6 -11 8.893 11.661 1.885 241.198 o
-4 -6 -10 238.934 246.828 8.263 5.897 o
-4 -6 -9 177.716 180.156 6.525 9.129 o
-4 -6 -8 477.882 475.508 8.273 2.149 o
-4 -6 -7 55.648 76.133 5.676 30.883 o
-4 -6 -6 96.419 114.037 5.218 18.731 o
-4 -6 -5 175.805 149.887 6.946 9.829 o
-4 -6 -4 169.289 205.271 5.949 9.058 o
-4 -6 -3 899.270 948.337 22.887 0.677 o
-4 -6 -2 143.241 133.144 8.189 11.723 o
-4 -6 -1 499.306 449.840 14.864 1.988 o
-4 -5 -23 147.290 156.106 6.897 11.238 o
-4 -5 -22 27.485 30.420 3.076 79.746 o
-4 -5 -21 74.200 77.529 5.173 26.325 o
-4 -5 -20 83.738 101.831 6.444 20.516 o
-4 -5 -19 90.856 74.073 4.641 23.564 o
-4 -5 -18 1.333 0.214 1.740 1111.490 o
-4 -5 -17 21.373 16.599 2.247 121.814 o
-4 -5 -16 240.350 297.459 7.662 5.399 o
-4 -5 -15 487.131 523.741 10.313 1.970 o
-4 -5 -14 187.763 218.744 6.169 8.016 o
-4 -5 -13 138.869 152.878 3.302 12.937 o
-4 -5 -12 1166.650 1123.160 15.738 0.470 o
-4 -5 -11 229.660 243.817 5.599 6.417 o
-4 -5 -10 1380.290 1446.250 17.057 0.330 o
-4 -5 -9 84.846 89.032 2.573 24.891 o
-4 -5 -8 405.176 428.564 9.619 2.664 o
-4 -5 -7 161.340 163.432 5.246 10.645 o
-4 -5 -6 391.513 394.944 8.203 2.917 o
-4 -5 -5 81.728 69.340 4.265 26.595 o
-4 -5 -4 22.986 36.916 2.880 83.511 o
-4 -5 -3 39.896 29.296 2.435 65.682 o
-4 -5 -2 384.528 393.829 13.123 2.810 o
-4 -5 -1 129.945 101.865 7.019 14.498 o
-4 -4 -25 6.218 5.624 2.688 288.661 o
-4 -4 -24 23.273 18.609 4.340 86.437 o
-4 -4 -23 91.246 86.536 6.096 20.891 o
-4 -4 -22 24.134 13.669 3.551 100.274 o
-4 -4 -21 242.699 297.418 9.101 5.227 o
-4 -4 -20 146.586 151.944 7.431 11.225 o
-4 -4 -19 40.571 21.914 3.094 66.473 o
-4 -4 -18 523.897 638.679 13.215 1.596 o
-4 -4 -17 106.898 133.428 5.503 16.055 o
-4 -4 -16 281.459 274.881 11.591 4.548 o
-4 -4 -15 32.119 35.579 3.679 65.244 o
-4 -4 -14 61.261 50.824 3.977 37.078 o
-4 -4 -13 511.327 539.338 10.558 1.840 o
-4 -4 -12 44.606 42.232 2.162 54.659 o
-4 -4 -11 633.133 673.448 8.703 1.304 o
-4 -4 -10 34.620 33.195 1.629 73.250 o
-4 -4 -9 151.371 179.039 3.475 11.118 o
-4 -4 -8 76.191 64.878 1.864 31.180 o
-4 -4 -7 23.087 27.797 1.203 105.567 o
-4 -4 -6 362.115 355.616 5.766 3.402 o
-4 -4 -5 47.878 72.124 2.858 40.577 o
-4 -4 -4 192.755 201.565 8.947 7.655 o
-4 -4 -3 90.305 76.728 3.091 24.710 o
-4 -4 -2 122.039 116.094 2.979 16.387 o
-4 -4 -1 98.309 91.480 2.824 21.717 o
-4 -3 -27 35.876 48.708 4.476 51.163 o
-4 -3 -26 36.626 40.879 4.353 54.321 o
-4 -3 -25 40.270 54.904 4.853 44.532 o
-4 -3 -24 344.371 331.333 11.374 3.478 o
-4 -3 -23 165.430 172.267 7.241 9.714 o
-4 -3 -22 183.795 236.542 8.266 7.505 o
-4 -3 -21 153.320 152.576 7.409 10.819 o
-4 -3 -20 138.329 122.504 5.981 13.385 o
-4 -3 -19 160.386 143.894 6.155 11.042 o
-4 -3 -18 57.306 36.418 3.455 44.102 o
-4 -3 -17 195.198 218.787 7.208 7.599 o
-4 -3 -16 254.305 270.025 7.832 5.380 o
-4 -3 -15 6.688 3.733 1.661 398.371 o
-4 -3 -14 70.555 73.841 4.690 28.445 o
-4 -3 -13 94.812 74.142 3.995 23.321 o
-4 -3 -12 27.113 28.220 2.676 85.464 o
-4 -3 -11 950.241 918.408 13.503 0.677 o
-4 -3 -10 0.285 4.699 0.866 1341.220 o
-4 -3 -9 319.496 340.676 5.848 3.943 o
-4 -3 -8 95.284 75.287 2.695 24.017 o
-4 -3 -7 122.601 132.476 3.113 15.385 o
-4 -3 -6 15.007 5.893 1.324 217.255 o
-4 -3 -5 123.026 159.653 3.285 13.986 o
-4 -3 -4 399.588 364.732 6.897 3.004 o
-4 -3 -3 238.802 213.794 3.731 6.716 o
-4 -3 -2 1991.890 2224.730 19.331 0.161 o
-4 -3 -1 531.458 569.381 6.848 1.751 o
-4 -2 -28 23.068 21.824 3.380 94.822 o
-4 -2 -27 0.575 -0.717 2.803 621.104 o
-4 -2 -26 258.461 259.211 11.281 5.064 o
-4 -2 -25 0.869 -0.437 3.327 438.126 o
-4 -2 -24 15.214 26.444 3.597 106.697 o
-4 -2 -23 466.304 459.060 9.833 2.221 o
-4 -2 -22 276.382 289.090 7.448 4.844 o
-4 -2 -21 154.758 175.991 5.790 10.536 o
-4 -2 -20 27.459 31.859 3.273 77.117 o
-4 -2 -19 152.818 167.218 5.665 10.930 o
-4 -2 -18 164.283 180.117 5.824 9.912 o
-4 -2 -17 212.169 154.975 6.160 8.296 o
-4 -2 -16 113.534 108.767 5.078 16.936 o
-4 -2 -15 24.420 47.659 3.818 66.428 o
-4 -2 -14 55.582 59.406 3.990 37.680 o
-4 -2 -13 218.137 247.364 9.792 6.175 o
-4 -2 -12 192.822 184.883 5.894 8.510 o
-4 -2 -11 215.844 204.274 6.058 7.327 o
-4 -2 -10 34.233 49.658 3.274 57.319 o
-4 -2 -9 115.940 141.943 4.028 15.295 o
-4 -2 -8 179.446 158.096 3.933 10.044 o
-4 -2 -7 274.999 262.784 4.936 5.250 o
-4 -2 -6 146.334 154.186 3.599 12.263 o
-4 -2 -5 466.317 537.173 7.320 2.072 o
-4 -2 -4 1296.730 1225.120 12.709 0.396 o
-4 -2 -3 1389.980 1505.300 15.756 0.320 o
-4 -2 -2 630.952 645.406 8.031 1.345 o
-4 -2 -1 4835.320 5190.890 42.973 0.030 o
-4 -1 -28 60.342 61.424 5.490 32.148 o
-4 -1 -27 51.318 41.005 4.293 43.957 o
-4 -1 -26 24.548 24.081 5.605 66.629 o
-4 -1 -25 153.142 136.521 6.770 11.525 o
-4 -1 -24 42.352 52.776 4.811 44.073 o
-4 -1 -23 964.747 930.234 18.357 0.648 o
-4 -1 -22 178.765 216.005 7.989 8.077 o
-4 -1 -21 496.627 526.761 9.080 1.942 o
-4 -1 -20 527.301 526.517 8.787 1.826 o
-4 -1 -19 43.330 45.384 2.713 52.934 o
-4 -1 -18 30.978 42.964 3.303 64.260 o
-4 -1 -17 171.718 168.076 6.214 9.756 o
-4 -1 -16 337.147 360.919 8.996 3.515 o
-4 -1 -15 71.446 82.396 4.134 27.737 o
-4 -1 -14 346.195 382.389 8.378 3.347 o
-4 -1 -13 43.529 20.373 2.453 66.657 o
-4 -1 -12 1241.750 1197.380 16.979 0.419 o
-4 -1 -11 817.142 775.319 13.633 0.885 o
-4 -1 -10 576.286 578.366 10.030 1.564 o
-4 -1 -9 184.496 241.547 6.039 7.748 o
-4 -1 -8 760.436 788.656 11.376 0.961 o
-4 -1 -7 46.190 50.313 2.826 48.460 o
-4 -1 -6 196.825 216.466 5.191 7.864 o
-4 -1 -5 294.024 347.269 5.575 4.238 o
-4 -1 -4 260.274 225.923 4.350 5.977 o
-4 -1 -3 2479.650 2886.260 23.953 0.103 o
-4 -1 -2 3429.280 3673.610 29.197 0.059 o
-4 -1 -1 7341.760 7825.240 59.826 0.013 o
-3 -9 -10 9.786 10.404 5.018 120.734 o
-3 -9 -9 48.419 34.428 6.271 40.334 o
-3 -9 -8 192.777 180.102 10.690 7.625 o
-3 -9 -7 14.742 11.718 5.373 96.441 o
-3 -9 -6 111.786 147.230 12.886 10.761 o
-3 -9 -5 120.399 100.234 8.888 14.255 o
-3 -9 -4 105.602 114.153 8.924 14.923 o
-3 -9 -3 72.064 97.532 7.915 21.019 o
-3 -9 -2 118.571 124.232 8.850 13.448 o
-3 -9 -1 5.542 4.838 2.692 311.100 o
-3 -8 -17 6.441 -1.685 3.677 247.724 o
-3 -8 -16 31.454 38.411 6.789 46.144 o
-3 -8 -15 11.715 14.198 2.298 182.460 o
-3 -8 -14 194.797 190.206 15.151 6.380 o
-3 -8 -13 9.163 8.505 2.683 221.559 o
-3 -8 -12 151.862 163.857 15.845 7.609 o
-3 -8 -11 20.606 14.367 8.576 48.508 o
-3 -8 -10 66.518 46.235 4.977 33.752 o
-3 -8 -9 261.398 261.142 9.486 5.180 o
-3 -8 -8 66.112 84.023 6.040 26.241 o
-3 -8 -7 85.397 79.813 8.460 19.648 o
-3 -8 -6 30.990 30.837 2.737 75.752 o
-3 -8 -5 26.187 18.539 5.206 71.989 o
-3 -8 -4 28.309 19.234 4.010 80.116 o
-3 -8 -3 0.313 1.128 2.447 753.401 o
-3 -8 -2 43.859 47.908 5.969 40.393 o
-3 -8 -1 95.710 121.567 8.341 15.976 o
-3 -7 -21 145.408 158.143 8.983 10.547 o
-3 -7 -20 63.715 60.214 3.899 34.232 o
-3 -7 -19 21.692 26.732 2.659 99.866 o
-3 -7 -18 187.292 206.570 5.951 8.293 o
-3 -7 -17 84.292 68.507 3.131 27.177 o
-3 -7 -16 623.873 665.644 13.938 1.296 o
-3 -7 -15 164.901 182.660 8.249 9.235 o
-3 -7 -14 94.799 73.490 4.314 23.120 o
-3 -7 -13 152.181 152.550 5.567 11.445 o
-3 -7 -12 476.809 542.648 10.877 1.965 o
-3 -7 -11 34.345 29.336 2.877 71.003 o
-3 -7 -10 81.989 102.550 6.094 21.101 o
-3 -7 -9 67.120 63.422 3.482 32.982 o
-3 -7 -8 559.653 550.630 9.724 1.661 o
-3 -7 -7 9.233 9.603 1.349 273.844 o
-3 -7 -6 84.177 63.855 4.575 26.308 o
-3 -7 -5 120.997 102.969 5.633 16.108 o
-3 -7 -4 633.027 613.147 12.767 1.345 o
-3 -7 -3 26.176 38.527 4.942 62.041 o
-3 -7 -2 71.950 75.728 7.179 24.075 o
-3 -7 -1 36.840 33.991 4.879 54.390 o
-3 -6 -24 4.270 -1.873 2.728 419.452 o
-3 -6 -23 15.324 19.188 3.387 122.125 o
-3 -6 -22 13.241 17.508 3.030 142.597 o
-3 -6 -21 64.034 61.244 4.807 32.279 o
-3 -6 -20 36.684 31.034 3.193 65.134 o
-3 -6 -19 2.430 1.496 1.548 846.831 o
-3 -6 -18 39.508 31.130 2.949 62.896 o
-3 -6 -17 42.557 57.831 3.724 45.909 o
-3 -6 -16 86.032 75.969 3.830 25.184 o
-3 -6 -15 41.758 49.663 2.762 52.317 o
-3 -6 -14 54.290 51.788 3.233 41.892 o
-3 -6 -13 105.137 130.040 5.253 16.577 o
-3 -6 -12 440.997 517.904 10.775 2.183 o
-3 -6 -11 256.868 286.186 7.310 5.220 o
-3 -6 -10 459.501 445.391 7.931 2.325 o
-3 -6 -9 510.821 582.629 10.990 1.757 o
-3 -6 -8 253.564 250.287 6.099 5.737 o
-3 -6 -7 16.605 11.132 2.224 159.730 o
-3 -6 -6 400.816 393.542 7.032 2.880 o
-3 -6 -5 10.864 10.840 1.926 219.354 o
-3 -6 -4 49.049 54.832 3.551 43.289 o
-3 -6 -3 81.714 93.220 4.534 23.578 o
-3 -6 -2 202.030 210.421 9.378 7.148 o
-3 -6 -1 104.440 110.078 7.382 16.403 o
-3 -5 -26 55.023 38.813 4.098 43.010 o
-3 -5 -25 212.827 225.025 8.315 6.805 o
-3 -5 -24 22.845 19.160 3.581 96.192 o
-3 -5 -23 21.600 22.550 3.162 100.160 o
-3 -5 -22 28.984 32.123 3.378 73.752 o
-3 -5 -21 29.257 25.371 3.158 80.460 o
-3 -5 -20 51.717 56.197 3.863 40.658 o
-3 -5 -19 31.191 29.266 3.077 74.569 o
-3 -5 -18 457.743 481.347 10.939 2.187 o
-3 -5 -17 20.755 19.810 2.646 113.178 o
-3 -5 -16 211.811 178.273 7.132 7.733 o
-3 -5 -15 373.508 376.121 8.714 3.121 o
-3 -5 -14 592.543 577.194 10.894 1.511 o
-3 -5 -13 137.561 143.809 7.926 11.856 o
-3 -5 -12 322.993 371.587 7.484 3.667 o
-3 -5 -11 151.487 157.848 3.901 11.716 o
-3 -5 -10 226.785 237.590 6.059 6.531 o
-3 -5 -9 155.897 136.967 4.744 11.932 o
-3 -5 -8 51.121 66.350 2.749 40.577 o
-3 -5 -7 107.851 121.266 3.846 17.479 o
-3 -5 -6 332.748 313.493 7.947 3.864 o
-3 -5 -5 90.492 81.126 2.674 24.444 o
-3 -5 -4 977.401 1040.850 17.534 0.600 o
-3 -5 -3 45.393 51.029 3.332 47.420 o
-3 -5 -2 271.537 313.953 7.048 4.746 o
-3 -5 -1 721.571 760.343 17.901 1.003 o
-3 -4 -27 21.691 26.745 3.563 90.305 o
-3 -4 -26 62.771 58.544 5.138 32.542 o
-3 -4 -25 2.740 -1.811 2.226 640.390 o
-3 -4 -24 71.300 68.350 5.716 27.420 o
-3 -4 -23 172.510 155.162 6.760 9.909 o
-3 -4 -22 77.828 71.595 4.922 26.494 o
-3 -4 -21 311.542 332.480 9.490 3.925 o
-3 -4 -20 125.285 134.269 9.141 12.423 o
-3 -4 -19 7.044 7.543 1.963 307.112 o
-3 -4 -18 79.890 82.034 3.937 25.822 o
-3 -4 -17 65.362 67.552 3.533 32.797 o
-3 -4 -16 320.799 319.021 7.274 4.004 o
-3 -4 -15 80.580 77.258 3.478 26.690 o
-3 -4 -14 61.805 51.879 2.920 38.538 o
-3 -4 -13 171.683 167.297 5.272 9.976 o
-3 -4 -12 203.235 224.118 6.017 7.417 o
-3 -4 -11 4.238 10.917 1.503 372.035 o
-3 -4 -10 272.228 267.740 5.767 5.209 o
-3 -4 -9 145.631 182.693 4.757 11.113 o
-3 -4 -8 130.182 133.677 2.405 14.726 o
-3 -4 -7 41.232 46.240 2.089 56.104 o
-3 -4 -6 206.311 220.374 4.074 7.586 o
-3 -4 -5 47.494 45.220 3.625 47.116 o
-3 -4 -4 49.835 46.658 2.848 47.122 o
-3 -4 -3 411.324 379.782 6.772 2.859 o
-3 -4 -2 39.144 32.422 2.349 65.007 o
-3 -4 -1 82.917 94.513 3.415 24.138 o
-3 -3 -29 5.401 2.757 3.905 225.121 o
-3 -3 -28 58.708 60.177 5.203 33.576 o
-3 -3 -27 54.369 50.608 4.757 38.462 o
-3 -3 -26 20.727 18.009 2.946 112.260 o
-3 -3 -25 281.409 285.094 9.415 4.655 o
-3 -3 -24 116.009 135.647 5.976 14.771 o
-3 -3 -23 99.333 98.464 5.254 19.411 o
-3 -3 -22 120.627 123.141 5.952 14.940 o
-3 -3 -21 6.116 0.519 1.638 504.755 o
-3 -3 -20 47.521 48.178 4.059 44.811 o
-3 -3 -19 10.879 18.590 2.559 165.024 o
-3 -3 -18 144.180 154.619 5.974 11.778 o
-3 -3 -17 72.115 68.344 4.386 29.221 o
-3 -3 -16 162.352 191.248 6.310 9.627 o
-3 -3 -15 22.678 36.426 3.122 82.663 o
-3 -3 -14 117.358 128.743 4.195 15.778 o
-3 -3 -13 550.286 511.972 9.039 1.766 o
-3 -3 -12 423.700 375.250 7.358 2.773 o
-3 -3 -11 422.216 423.190 7.661 2.615 o
-3 -3 -10 49.768 53.505 2.427 45.762 o
-3 -3 -9 70.384 68.628 2.574 31.953 o
-3 -3 -8 153.119 149.650 3.520 11.958 o
-3 -3 -7 38.173 21.442 1.217 78.309 o
-3 -3 -6 745.568 792.447 8.401 0.990 o
-3 -3 -5 106.441 86.108 1.965 21.090 o
-3 -3 -4 218.479 253.267 3.532 6.745 o
-3 -3 -3 256.108 203.142 2.922 6.436 o
-3 -3 -2 228.218 201.441 2.772 7.272 o
-3 -3 -1 331.898 376.274 4.215 3.641 o
-3 -2 -30 16.396 17.640 3.443 119.956 o
-3 -2 -29 14.915 12.189 2.871 151.793 o
-3 -2 -28 24.819 25.398 3.489 85.941 o
-3 -2 -27 15.234 7.201 4.921 110.479 o
-3 -2 -26 55.870 49.216 4.495 38.759 o
-3 -2 -25 490.763 486.476 12.494 1.996 o
-3 -2 -24 46.066 46.983 3.145 48.911 o
-3 -2 -23 74.279 80.002 6.056 24.800 o
-3 -2 -22 190.317 210.475 6.085 8.087 o
-3 -2 -21 484.680 483.892 9.658 2.077 o
-3 -2 -20 173.710 170.694 5.349 9.773 o
-3 -2 -19 57.493 54.392 3.388 39.200 o
-3 -2 -18 209.822 193.583 5.658 7.752 o
-3 -2 -17 0.674 1.020 1.149 1925.370 o
-3 -2 -16 48.513 47.786 3.184 46.799 o
-3 -2 -15 19.303 17.717 2.024 130.960 o
-3 -2 -14 229.477 247.909 6.121 6.323 o
-3 -2 -13 730.828 749.187 11.637 1.033 o
-3 -2 -12 296.689 319.724 6.820 4.338 o
-3 -2 -11 518.015 498.338 8.232 1.923 o
-3 -2 -10 362.702 331.830 6.213 3.502 o
-3 -2 -9 151.046 142.619 3.602 12.340 o
-3 -2 -8 792.520 707.104 9.168 0.981 o
-3 -2 -7 252.700 212.863 4.308 6.322 o
-3 -2 -6 653.031 598.880 7.156 1.353 o
-3 -2 -5 85.466 90.466 2.203 24.787 o
-3 -2 -4 800.038 841.360 8.477 0.882 o
-3 -2 -3 293.720 272.564 3.949 4.869 o
-3 -2 -2 85.687 87.336 2.091 25.157 o
-3 -2 -1 454.981 370.652 4.849 2.618 o
-3 -1 -30 10.810 8.864 3.156 182.509 o
-3 -1 -29 85.476 85.230 8.984 18.639 o
-3 -1 -28 59.126 58.382 5.944 32.070 o
-3 -1 -27 168.588 193.419 7.783 8.959 o
-3 -1 -26 2.946 5.798 3.132 312.670 o
-3 -1 -25 385.829 365.346 10.677 2.998 o
-3 -1 -24 87.196 89.556 5.489 21.938 o
-3 -1 -23 988.574 1081.720 19.276 0.575 o
-3 -1 -22 81.150 82.357 5.344 23.979 o
-3 -1 -21 173.130 149.674 6.266 10.139 o
-3 -1 -20 28.669 22.961 2.956 85.442 o
-3 -1 -19 107.956 114.443 3.706 17.974 o
-3 -1 -18 5.707 9.172 1.447 357.240 o
-3 -1 -17 52.979 46.288 2.743 45.382 o
-3 -1 -16 5.619 6.715 1.414 405.266 o
-3 -1 -15 414.579 435.445 8.420 2.609 o
-3 -1 -14 351.603 374.461 7.608 3.359 o
-3 -1 -13 39.899 37.758 2.651 59.996 o
-3 -1 -12 538.766 555.127 9.452 1.726 o
-3 -1 -11 589.095 625.430 10.074 1.462 o
-3 -1 -10 84.422 90.347 3.959 23.828 o
-3 -1 -9 274.132 221.980 4.920 5.679 o
-3 -1 -8 12.734 8.083 0.956 240.762 o
-3 -1 -7 386.533 363.614 5.626 3.145 o
-3 -1 -6 63.723 71.943 2.586 33.796 o
-3 -1 -5 22.973 29.165 1.884 99.782 o
-3 -1 -4 138.360 159.828 3.141 12.738 o
-3 -1 -3 73.520 73.593 1.972 30.541 o
-3 -1 -2 46.578 52.479 1.692 49.686 o
-3 -1 -1 1078.070 998.989 9.258 0.561 o
-2 -10 -1 87.542 91.103 7.422 19.722 o
-2 -9 -14 72.833 73.464 6.137 25.748 o
-2 -9 -13 27.126 25.229 4.826 69.775 o
-2 -9 -12 50.110 46.821 4.839 41.297 o
-2 -9 -11 75.875 78.376 5.197 25.785 o
-2 -9 -10 32.345 25.054 3.384 73.978 o
-2 -9 -9 92.525 95.074 4.950 21.005 o
-2 -9 -8 51.203 45.676 3.453 45.020 o
-2 -9 -7 10.994 9.898 3.136 177.700 o
-2 -9 -6 94.862 83.812 7.175 19.446 o
-2 -9 -5 35.185 20.588 7.178 47.100 o
-2 -9 -4 91.622 98.584 7.736 18.317 o
-2 -9 -3 8.540 6.442 1.757 299.489 o
-2 -9 -2 82.879 92.129 10.320 17.000 o
-2 -9 -1 54.103 56.133 5.487 35.453 o
-2 -8 -19 11.976 5.969 1.976 234.191 o
-2 -8 -18 26.471 20.102 2.757 95.177 o
-2 -8 -17 0.567 -1.110 2.050 1085.970 o
-2 -8 -16 50.517 60.077 5.814 35.230 o
-2 -8 -15 27.927 22.726 2.921 87.485 o
-2 -8 -14 23.740 27.525 3.354 87.280 o
-2 -8 -13 64.991 69.551 4.359 31.316 o
-2 -8 -12 308.235 314.869 8.525 4.127 o
-2 -8 -11 523.624 537.243 11.454 1.786 o
-2 -8 -10 485.170 479.653 10.379 2.073 o
-2 -8 -9 33.757 37.896 2.779 66.522 o
-2 -8 -8 108.910 108.331 4.393 17.916 o
-2 -8 -7 8.322 8.427 2.090 265.431 o
-2 -8 -6 110.109 114.654 5.573 16.712 o
-2 -8 -5 395.695 411.968 7.512 2.839 o
-2 -8 -4 42.402 35.682 2.191 59.950 o
-2 -8 -3 260.010 269.332 6.117 5.406 o
-2 -8 -2 304.432 262.175 5.100 4.733 o
-2 -8 -1 157.207 161.058 3.633 11.289 o
-2 -7 -22 77.423 66.534 5.109 26.985 o
-2 -7 -21 13.564 8.851 3.125 163.396 o
-2 -7 -20 42.895 55.700 4.726 43.193 o
-2 -7 -19 58.870 59.569 4.251 35.660 o
-2 -7 -18 26.113 33.513 2.994 80.036 o
-2 -7 -17 50.166 49.361 3.494 44.410 o
-2 -7 -16 39.375 55.338 4.562 46.009 o
-2 -7 -15 239.933 256.752 6.656 5.921 o
-2 -7 -14 417.446 437.420 8.747 2.577 o
-2 -7 -13 480.614 529.220 11.581 1.965 o
-2 -7 -12 1484.120 1545.080 22.471 0.287 o
-2 -7 -11 227.669 259.108 7.325 6.113 o
-2 -7 -10 283.135 308.942 7.878 4.554 o
-2 -7 -9 160.120 166.612 5.439 10.581 o
-2 -7 -8 566.845 539.071 9.007 1.664 o
-2 -7 -7 606.747 583.931 11.557 1.457 o
-2 -7 -6 117.475 119.727 3.590 16.502 o
-2 -7 -5 14.896 15.621 1.944 161.904 o
-2 -7 -4 129.989 130.339 3.641 14.603 o
-2 -7 -3 126.566 105.178 3.109 16.455 o
-2 -7 -2 71.318 70.367 2.997 30.896 o
-2 -7 -1 348.771 332.073 5.367 3.670 o
-2 -6 -25 7.213 5.538 2.631 275.208 o
-2 -6 -24 7.470 6.985 2.467 269.401 o
-2 -6 -23 7.535 2.736 1.843 368.596 o
-2 -6 -22 121.413 113.352 5.516 15.570 o
-2 -6 -21 44.493 39.154 3.851 50.736 o
-2 -6 -20 124.800 131.156 6.384 13.981 o
-2 -6 -19 92.543 92.505 4.950 21.222 o
-2 -6 -18 286.945 315.939 8.730 4.395 o
-2 -6 -17 108.874 109.279 5.158 17.430 o
-2 -6 -16 587.927 641.455 12.581 1.422 o
-2 -6 -15 174.705 181.584 5.915 9.354 o
-2 -6 -14 464.213 508.078 10.283 2.105 o
-2 -6 -13 223.993 221.513 5.820 6.851 o
-2 -6 -12 1279.910 1250.250 21.957 0.388 o
-2 -6 -11 1429.330 1504.190 18.628 0.308 o
-2 -6 -10 1241.480 1272.450 18.508 0.403 o
-2 -6 -9 860.049 830.332 12.403 0.808 o
-2 -6 -8 660.747 673.058 10.055 1.237 o
-2 -6 -7 32.089 34.016 1.937 75.443 o
-2 -6 -6 154.613 157.175 3.914 11.528 o
-2 -6 -5 101.262 101.430 3.102 20.207 o
-2 -6 -4 410.459 400.300 8.202 2.759 o
-2 -6 -3 4.811 3.993 1.121 551.385 o
-2 -6 -2 208.211 197.908 3.828 7.933 o
-2 -6 -1 53.972 59.100 2.617 41.218 o
-2 -5 -27 25.071 20.762 2.881 96.614 o
-2 -5 -26 109.969 102.429 6.474 16.865 o
-2 -5 -25 3.610 2.811 3.034 345.985 o
-2 -5 -24 92.438 85.639 7.523 19.301 o
-2 -5 -23 18.987 11.149 1.976 149.869 o
-2 -5 -22 470.201 506.167 10.363 2.081 o
-2 -5 -21 69.710 71.771 4.098 29.831 o
-2 -5 -20 586.711 544.726 10.926 1.574 o
-2 -5 -19 18.320 18.625 2.638 124.418 o
-2 -5 -18 5.329 5.854 1.956 378.809 o
-2 -5 -17 540.889 578.714 11.995 1.651 o
-2 -5 -16 26.873 36.454 3.227 74.709 o
-2 -5 -15 210.100 213.374 6.420 7.319 o
-2 -5 -14 252.890 231.768 6.569 5.918 o
-2 -5 -13 319.238 301.407 7.303 4.134 o
-2 -5 -12 330.209 309.323 8.523 3.891 o
-2 -5 -11 148.388 139.426 4.346 12.481 o
-2 -5 -10 364.436 343.258 6.267 3.426 o
-2 -5 -9 41.204 40.075 1.875 59.754 o
-2 -5 -8 3.333 3.276 0.997 749.776 o
-2 -5 -7 84.416 78.040 3.596 25.532 o
-2 -5 -6 315.783 301.391 5.491 4.257 o
-2 -5 -5 47.818 51.986 2.041 48.355 o
-2 -5 -4 542.282 523.582 7.078 1.792 o
-2 -5 -3 475.200 454.655 7.131 2.230 o
-2 -5 -2 597.868 675.106 8.955 1.384 o
-2 -5 -1 475.604 494.918 6.807 2.133 o
-2 -4 -29 12.507 9.917 3.168 165.533 o
-2 -4 -28 11.642 13.172 2.898 168.865 o
-2 -4 -27 63.908 56.110 4.720 33.416 o
-2 -4 -26 24.068 13.967 2.847 109.336 o
-2 -4 -25 149.187 144.743 6.560 11.585 o
-2 -4 -24 42.699 38.153 3.776 52.867 o
-2 -4 -23 167.774 154.879 6.599 10.200 o
-2 -4 -22 268.559 258.246 6.201 5.342 o
-2 -4 -21 402.686 381.100 8.123 2.887 o
-2 -4 -20 35.733 47.141 2.850 58.724 o
-2 -4 -19 54.139 47.090 3.064 43.712 o
-2 -4 -18 323.336 301.920 8.053 4.043 o
-2 -4 -17 248.292 241.895 6.247 5.935 o
-2 -4 -16 671.873 663.645 11.092 1.218 o
-2 -4 -15 323.597 328.237 7.063 3.923 o
-2 -4 -14 150.459 136.089 4.677 12.364 o
-2 -4 -13 113.817 124.582 4.062 16.460 o
-2 -4 -12 177.078 173.944 4.636 9.653 o
-2 -4 -11 56.313 62.084 2.766 38.978 o
-2 -4 -10 505.610 518.973 8.531 1.928 o
-2 -4 -9 71.465 77.343 2.944 29.780 o
-2 -4 -8 107.185 113.496 5.078 17.425 o
-2 -4 -7 151.596 129.663 2.959 12.916 o
-2 -4 -6 5.659 4.519 0.938 498.605 o
-2 -4 -5 109.208 102.159 2.810 19.039 o
-2 -4 -4 321.440 323.083 5.272 4.048 o
-2 -4 -3 1679.260 1875.250 19.679 0.220 o
-2 -4 -2 21.068 18.994 0.981 130.320 o
-2 -4 -1 3174.900 3707.370 43.515 0.063 o
-2 -3 -30 21.898 16.693 3.575 101.892 o
-2 -3 -29 14.474 14.211 2.684 152.998 o
-2 -3 -28 13.843 10.561 4.121 128.835 o
-2 -3 -27 54.882 55.569 4.970 36.566 o
-2 -3 -26 231.446 221.216 8.138 6.390 o
-2 -3 -25 281.029 262.147 7.435 4.994 o
-2 -3 -24 18.306 16.480 3.156 120.167 o
-2 -3 -23 29.127 32.965 3.405 72.728 o
-2 -3 -22 349.430 350.723 10.151 3.395 o
-2 -3 -21 99.694 80.632 5.491 20.554 o
-2 -3 -20 538.208 556.403 12.061 1.695 o
-2 -3 -19 90.462 106.920 4.981 20.339 o
-2 -3 -18 283.969 303.705 6.408 4.666 o
-2 -3 -17 43.961 41.814 2.431 54.734 o
-2 -3 -16 36.174 31.386 2.218 70.106 o
-2 -3 -15 93.812 98.862 3.560 21.452 o
-2 -3 -14 1074.960 1191.630 15.408 0.499 o
-2 -3 -13 59.387 44.951 2.559 42.245 o
-2 -3 -12 2010.730 2172.400 23.614 0.161 o
-2 -3 -11 912.533 918.923 13.037 0.710 o
-2 -3 -10 1976.880 2078.190 22.103 0.169 o
-2 -3 -9 46.476 41.738 2.043 53.497 o
-2 -3 -8 494.687 550.957 7.740 1.916 o
-2 -3 -7 310.403 368.362 5.763 3.889 o
-2 -3 -6 16.380 21.355 1.289 145.101 o
-2 -3 -5 913.578 811.221 8.734 0.770 o
-2 -3 -4 614.982 622.060 7.108 1.419 o
-2 -3 -3 791.862 780.059 10.150 0.928 o
-2 -3 -2 780.114 696.198 9.878 1.006 o
-2 -3 -1 285.822 279.995 5.578 4.871 o
-2 -2 -31 44.535 50.713 9.171 28.969 o
-2 -2 -30 35.835 32.907 4.166 59.788 o
-2 -2 -29 10.282 8.186 2.624 213.296 o
-2 -2 -28 215.579 217.216 8.072 6.873 o
-2 -2 -27 36.026 31.967 3.621 63.104 o
-2 -2 -26 41.739 38.447 4.173 51.896 o
-2 -2 -25 155.221 143.725 6.283 11.324 o
-2 -2 -24 78.541 75.730 3.966 26.925 o
-2 -2 -23 260.810 265.278 6.791 5.383 o
-2 -2 -22 32.111 30.813 2.811 73.579 o
-2 -2 -21 45.380 46.567 2.981 50.046 o
-2 -2 -20 552.696 583.953 10.439 1.623 o
-2 -2 -19 104.841 117.338 5.272 17.363 o
-2 -2 -18 27.429 15.232 1.759 107.971 o
-2 -2 -17 225.253 223.667 5.709 6.796 o
-2 -2 -16 193.496 217.745 5.571 7.912 o
-2 -2 -15 252.684 240.831 5.821 5.881 o
-2 -2 -14 152.596 158.665 4.515 11.485 o
-2 -2 -13 347.358 402.897 6.511 3.298 o
-2 -2 -12 86.307 103.085 4.275 21.937 o
-2 -2 -11 3629.750 3998.000 57.373 0.051 o
-2 -2 -10 164.729 184.405 3.963 10.122 o
-2 -2 -9 1790.490 1875.220 19.343 0.204 o
-2 -2 -8 153.554 141.912 3.271 12.248 o
-2 -2 -7 30.105 31.153 1.526 83.151 o
-2 -2 -6 756.996 613.450 7.357 1.121 o
-2 -2 -5 1135.860 1056.120 8.775 0.511 o
-2 -2 -4 313.439 307.187 3.594 4.309 o
-2 -2 -3 93.037 93.708 1.537 23.055 o
-2 -2 -2 862.361 803.270 6.203 0.835 o
-2 -2 -1 1968.950 1878.530 12.263 0.183 o
-2 -1 -31 128.310 154.291 9.117 11.586 o
-2 -1 -30 44.837 31.056 4.237 52.104 o
-2 -1 -29 57.262 62.253 5.567 32.907 o
-2 -1 -28 7.944 10.022 2.872 217.416 o
-2 -1 -27 186.717 183.641 9.569 8.030 o
-2 -1 -26 8.164 7.521 2.430 255.826 o
-2 -1 -25 202.814 229.358 7.762 7.111 o
-2 -1 -24 188.712 188.720 7.014 8.401 o
-2 -1 -23 1516.700 1619.280 24.212 0.270 o
-2 -1 -22 844.312 849.718 15.721 0.803 o
-2 -1 -21 33.595 29.830 2.967 71.224 o
-2 -1 -20 185.799 177.424 6.245 8.892 o
-2 -1 -19 513.478 497.568 8.410 1.941 o
-2 -1 -18 243.544 248.668 5.468 6.027 o
-2 -1 -17 193.929 194.423 4.825 8.431 o
-2 -1 -16 225.741 195.308 4.806 7.293 o
-2 -1 -15 242.928 257.038 5.572 5.937 o
-2 -1 -14 698.976 758.961 10.959 1.081 o
-2 -1 -13 640.433 732.578 10.586 1.215 o
-2 -1 -12 292.345 291.607 5.814 4.659 o
-2 -1 -11 2700.880 2841.270 28.797 0.094 o
-2 -1 -10 336.982 307.910 5.847 3.930 o
-2 -1 -9 839.894 795.951 10.004 0.857 o
-2 -1 -8 339.891 336.959 4.873 3.755 o
-2 -1 -7 571.183 504.615 5.599 1.734 o
-2 -1 -6 912.136 827.184 7.416 0.766 o
-2 -1 -5 1113.310 969.204 8.832 0.549 o
-2 -1 -4 92.260 98.578 1.923 22.590 o
-2 -1 -3 7501.520 9257.890 81.026 0.011 o
-2 -1 -2 2631.240 2806.990 25.414 0.098 o
-1 -10 -7 15.197 11.803 2.899 150.560 o
-1 -10 -6 8.011 9.405 2.734 227.493 o
-1 -10 -5 7.707 10.576 4.691 138.904 o
-1 -10 -4 8.056 2.622 2.166 326.062 o
-1 -10 -3 10.876 5.694 3.030 201.555 o
-1 -10 -2 45.585 48.414 4.803 43.481 o
-1 -10 -1 38.647 41.208 4.559 51.555 o
-1 -9 -15 18.965 16.615 4.110 101.880 o
-1 -9 -14 8.106 5.431 3.402 212.288 o
-1 -9 -13 85.583 85.605 5.477 22.619 o
-1 -9 -12 0.544 -2.504 2.623 704.686 o
-1 -9 -11 83.956 81.955 5.101 23.706 o
-1 -9 -10 57.558 46.453 4.053 39.703 o
-1 -9 -9 13.859 8.716 1.990 196.710 o
-1 -9 -8 19.397 22.626 2.777 111.332 o
-1 -9 -7 98.016 107.155 7.433 17.264 o
-1 -9 -6 15.474 13.716 2.202 159.156 o
-1 -9 -5 87.861 79.347 4.322 23.944 o
-1 -9 -4 4.735 3.252 1.716 493.450 o
-1 -9 -3 5.801 5.517 2.770 290.989 o
-1 -9 -2 7.036 10.173 1.965 279.964 o
-1 -9 -1 211.036 181.886 6.998 7.719 o
-1 -8 -20 58.591 63.837 4.298 34.809 o
-1 -8 -19 58.202 57.407 4.312 36.273 o
-1 -8 -18 9.051 7.857 2.251 249.616 o
-1 -8 -17 116.491 122.608 5.271 15.723 o
-1 -8 -16 25.473 18.384 2.424 103.269 o
-1 -8 -15 25.869 31.900 3.086 81.235 o
-1 -8 -14 56.952 56.899 5.379 34.452 o
-1 -8 -13 261.060 268.726 8.394 5.217 o
-1 -8 -12 48.229 52.873 6.659 35.074 o
-1 -8 -11 21.107 15.885 2.320 123.319 o
-1 -8 -10 232.540 239.864 7.428 6.216 o
-1 -8 -9 62.548 55.262 4.173 35.185 o
-1 -8 -8 85.020 83.843 6.071 22.239 o
-1 -8 -7 325.655 331.957 8.526 3.813 o
-1 -8 -6 168.308 161.932 5.680 10.207 o
-1 -8 -5 479.678 528.837 10.466 1.988 o
-1 -8 -4 284.244 302.943 8.294 4.556 o
-1 -8 -3 204.629 190.952 5.625 7.986 o
-1 -8 -2 30.912 27.872 2.517 79.694 o
-1 -8 -1 43.357 40.069 2.808 54.949 o
-1 -7 -24 43.472 41.821 4.136 49.424 o
-1 -7 -23 43.547 40.525 4.374 48.919 o
-1 -7 -22 47.568 35.447 3.627 50.603 o
-1 -7 -21 4.584 3.154 2.375 401.991 o
-1 -7 -20 15.142 14.373 2.561 151.415 o
-1 -7 -19 90.666 93.020 5.246 21.246 o
-1 -7 -18 6.355 5.522 1.963 350.964 o
-1 -7 -17 0.069 -1.038 1.560 2109.380 o
-1 -7 -16 113.156 105.331 4.828 17.329 o
-1 -7 -15 74.811 76.065 4.319 27.459 o
-1 -7 -14 264.217 270.097 7.986 5.180 o
-1 -7 -13 546.899 603.909 11.096 1.603 o
-1 -7 -12 488.820 494.037 9.666 2.036 o
-1 -7 -11 221.058 219.592 5.987 6.946 o
-1 -7 -10 950.635 1018.740 16.730 0.629 o
-1 -7 -9 129.756 144.521 5.452 13.390 o
-1 -7 -8 508.454 503.310 13.060 1.881 o
-1 -7 -7 197.260 190.621 5.977 8.214 o
-1 -7 -6 245.142 235.164 6.147 6.094 o
-1 -7 -5 562.207 605.712 10.568 1.560 o
-1 -7 -4 123.589 134.123 4.201 14.859 o
-1 -7 -3 5.028 3.096 1.216 555.187 o
-1 -7 -2 60.160 54.412 2.618 39.202 o
-1 -7 -1 182.006 152.619 4.227 10.008 o
-1 -6 -26 118.330 141.975 6.888 13.828 o
-1 -6 -25 2.528 3.024 3.897 263.970 o
-1 -6 -24 2.085 4.854 2.638 425.620 o
-1 -6 -23 18.026 15.296 2.766 130.505 o
-1 -6 -22 17.699 7.307 2.559 157.331 o
-1 -6 -21 53.464 45.375 4.060 42.139 o
-1 -6 -20 9.067 8.570 2.340 239.567 o
-1 -6 -19 449.419 458.490 17.802 2.107 o
-1 -6 -18 110.260 116.933 5.511 16.599 o
-1 -6 -17 179.736 150.335 5.926 9.862 o
-1 -6 -16 193.666 200.662 6.737 8.041 o
-1 -6 -15 1465.040 1593.350 22.779 0.285 o
-1 -6 -14 115.779 117.591 4.942 16.235 o
-1 -6 -13 566.152 577.134 11.351 1.583 o
-1 -6 -12 667.630 682.574 11.394 1.206 o
-1 -6 -11 861.140 873.368 13.125 0.781 o
-1 -6 -10 423.715 431.905 8.250 2.566 o
-1 -6 -9 247.125 251.349 5.896 5.882 o
-1 -6 -8 6.765 4.958 1.247 408.625 o
-1 -6 -7 21.847 23.555 2.311 107.463 o
-1 -6 -6 102.379 116.247 3.611 18.664 o
-1 -6 -5 986.558 1030.930 13.207 0.606 o
-1 -6 -4 413.882 400.794 7.076 2.758 o
-1 -6 -3 9.595 5.053 1.044 327.877 o
-1 -6 -2 650.342 689.635 8.967 1.248 o
-1 -6 -1 79.141 83.996 2.606 26.903 o
-1 -5 -28 4.442 -2.706 4.106 238.206 o
-1 -5 -27 24.058 23.069 3.484 90.005 o
-1 -5 -26 87.435 77.378 5.845 22.646 o
-1 -5 -25 24.959 12.942 2.885 107.681 o
-1 -5 -24 155.722 132.457 5.373 11.928 o
-1 -5 -23 183.264 178.172 7.114 8.812 o
-1 -5 -22 4.025 6.136 2.106 403.346 o
-1 -5 -21 48.961 41.668 4.094 45.849 o
-1 -5 -20 122.478 94.294 5.243 16.644 o
-1 -5 -19 187.924 179.729 6.613 8.686 o
-1 -5 -18 180.918 176.234 6.367 9.106 o
-1 -5 -17 191.301 191.475 6.509 8.338 o
-1 -5 -16 81.031 63.590 4.081 27.751 o
-1 -5 -15 289.429 284.493 7.670 4.658 o
-1 -5 -14 213.356 192.932 6.037 7.594 o
-1 -5 -13 57.025 55.617 3.528 38.852 o
-1 -5 -12 409.522 388.305 8.450 2.802 o
-1 -5 -11 480.945 451.477 9.030 2.181 o
-1 -5 -10 258.858 235.455 6.444 5.756 o
-1 -5 -9 110.572 125.203 3.805 16.913 o
-1 -5 -8 457.782 465.457 7.430 2.288 o
-1 -5 -7 116.925 150.618 3.722 14.862 o
-1 -5 -6 219.334 222.529 4.888 7.064 o
-1 -5 -5 234.493 211.423 4.631 6.805 o
-1 -5 -4 145.065 129.557 3.510 13.332 o
-1 -5 -3 204.908 186.782 4.107 8.236 o
-1 -5 -2 1100.940 1063.740 12.419 0.524 o
-1 -5 -1 22.548 31.790 1.566 99.444 o
-1 -4 -30 31.184 15.874 5.663 63.222 o
-1 -4 -29 18.502 18.496 3.747 106.371 o
-1 -4 -28 0.174 -2.480 2.728 694.284 o
-1 -4 -27 139.846 139.814 6.404 12.443 o
-1 -4 -26 59.321 62.503 4.755 33.865 o
-1 -4 -25 198.325 173.644 8.199 8.093 o
-1 -4 -24 438.299 415.404 8.902 2.513 o
-1 -4 -23 85.823 84.548 3.970 24.140 o
-1 -4 -22 26.289 16.194 2.134 106.835 o
-1 -4 -21 54.439 45.322 3.314 43.489 o
-1 -4 -20 201.918 208.583 7.540 7.494 o
-1 -4 -19 53.622 62.959 3.777 38.214 o
-1 -4 -18 168.158 179.332 5.382 9.828 o
-1 -4 -17 136.213 149.921 4.784 12.883 o
-1 -4 -16 35.306 40.477 2.878 62.661 o
-1 -4 -15 94.830 88.032 3.554 22.269 o
-1 -4 -14 206.753 202.182 5.371 7.745 o
-1 -4 -13 287.506 269.693 6.173 4.898 o
-1 -4 -12 135.185 139.964 4.262 13.523 o
-1 -4 -11 49.388 48.367 3.102 46.225 o
-1 -4 -10 124.466 99.162 3.333 16.989 o
-1 -4 -9 477.165 471.608 7.807 2.169 o
-1 -4 -8 681.637 683.624 9.107 1.190 o
-1 -4 -7 222.737 234.402 4.811 6.798 o
-1 -4 -6 991.106 1105.630 11.708 0.580 o
-1 -4 -5 162.902 161.136 3.118 11.014 o
-1 -4 -4 764.909 789.331 9.105 0.962 o
-1 -4 -3 1333.790 1472.910 13.703 0.341 o
-1 -4 -2 812.986 868.743 8.648 0.849 o
-1 -4 -1 1182.620 1128.390 10.438 0.467 o
-1 -3 -31 80.639 99.714 7.378 20.160 o
-1 -3 -30 14.932 10.275 2.393 170.097 o
-1 -3 -29 35.567 14.273 2.680 82.555 o
-1 -3 -28 38.584 35.117 5.994 46.866 o
-1 -3 -27 6.931 8.270 2.686 253.221 o
-1 -3 -26 31.699 27.539 3.347 73.327 o
-1 -3 -25 20.485 15.023 2.462 125.574 o
-1 -3 -24 536.168 571.550 12.696 1.669 o
-1 -3 -23 21.989 22.039 4.148 87.902 o
-1 -3 -22 71.897 52.899 2.869 33.988 o
-1 -3 -21 166.274 162.359 5.606 10.321 o
-1 -3 -20 527.638 507.844 9.238 1.855 o
-1 -3 -19 94.626 96.143 3.642 21.498 o
-1 -3 -18 0.456 -0.146 1.140 2867.030 o
-1 -3 -17 183.570 199.013 5.194 8.707 o
-1 -3 -16 203.878 203.898 5.224 7.833 o
-1 -3 -15 254.286 249.450 5.749 5.756 o
-1 -3 -14 153.482 184.057 5.652 10.416 o
-1 -3 -13 501.978 554.825 8.371 1.873 o
-1 -3 -12 196.793 197.073 4.417 8.317 o
-1 -3 -11 949.727 909.162 11.238 0.686 o
-1 -3 -10 99.035 119.803 3.235 19.064 o
-1 -3 -9 180.556 154.429 3.612 10.129 o
-1 -3 -8 166.662 178.294 4.564 10.083 o
-1 -3 -7 1737.380 1893.440 16.031 0.211 o
-1 -3 -6 299.599 290.013 4.352 4.618 o
-1 -3 -5 688.874 710.696 7.056 1.158 o
-1 -3 -4 840.349 751.370 6.602 0.892 o
-1 -3 -3 390.944 374.033 4.267 3.088 o
-1 -3 -2 140.814 122.206 2.080 14.315 o
-1 -3 -1 151.389 152.016 2.282 12.194 o
-1 -2 -32 35.594 46.438 8.673 33.878 o
-1 -2 -31 116.017 139.668 8.578 13.208 o
-1 -2 -30 1.373 0.388 2.343 718.327 o
-1 -2 -29 14.306 14.639 3.163 141.335 o
-1 -2 -28 61.786 52.081 5.008 34.375 o
-1 -2 -27 82.324 92.686 6.336 21.632 o
-1 -2 -26 61.560 55.929 4.293 35.215 o
-1 -2 -25 26.048 37.222 3.549 73.133 o
-1 -2 -24 385.495 392.943 9.863 2.922 o
-1 -2 -23 406.136 381.993 8.408 2.851 o
-1 -2 -22 159.503 154.099 5.051 11.072 o
-1 -2 -21 30.465 27.940 2.755 78.930 o
-1 -2 -20 145.282 141.836 4.656 12.539 o
-1 -2 -19 23.031 20.056 1.981 112.501 o
-1 -2 -18 68.259 68.726 2.035 33.209 o
-1 -2 -17 191.167 180.234 3.911 8.955 o
-1 -2 -16 295.330 255.428 5.290 4.932 o
-1 -2 -15 242.474 264.832 4.943 5.903 o
-1 -2 -14 495.777 495.884 7.336 2.032 o
-1 -2 -13 863.836 909.669 11.004 0.766 o
-1 -2 -12 1418.670 1570.190 15.432 0.304 o
-1 -2 -11 1015.630 1143.560 11.928 0.552 o
-1 -2 -10 841.265 775.941 8.991 0.870 o
-1 -2 -9 642.037 612.586 6.622 1.365 o
-1 -2 -8 283.783 269.171 3.769 5.079 o
-1 -2 -7 1343.760 1442.040 11.768 0.344 o
-1 -2 -6 251.042 275.809 3.614 5.664 o
-1 -2 -5 886.881 826.943 10.929 0.785 o
-1 -2 -4 962.296 808.847 7.132 0.727 o
-1 -2 -3 337.851 313.124 3.458 3.953 o
-1 -2 -2 438.271 393.965 4.125 2.660 o
-1 -2 -1 1048.120 1041.010 8.449 0.568 o
-1 -1 -32 103.600 91.951 8.798 16.314 o
-1 -1 -31 115.474 110.099 7.043 15.475 o
-1 -1 -30 7.723 4.238 2.396 296.058 o
-1 -1 -29 71.997 82.871 6.412 24.477 o
-1 -1 -28 26.993 35.061 4.113 69.206 o
-1 -1 -27 21.308 21.800 3.618 96.258 o
-1 -1 -26 620.824 617.920 14.959 1.347 o
-1 -1 -25 154.423 157.128 7.810 10.500 o
-1 -1 -24 334.012 321.218 9.993 3.708 o
-1 -1 -23 857.794 860.960 17.286 0.777 o
-1 -1 -22 803.415 734.767 16.231 0.917 o
-1 -1 -21 123.684 131.015 5.395 14.533 o
-1 -1 -20 104.509 111.781 4.566 18.179 o
-1 -1 -19 317.655 323.352 7.951 3.985 o
-1 -1 -18 62.030 59.339 2.853 36.796 o
-1 -1 -17 296.438 320.257 6.058 4.373 o
-1 -1 -16 226.438 230.016 5.626 6.684 o
-1 -1 -15 229.955 287.077 5.429 5.901 o
-1 -1 -14 1048.660 1072.070 12.695 0.552 o
-1 -1 -13 19.381 10.587 1.069 161.778 o
-1 -1 -12 1243.320 1302.840 14.086 0.400 o
-1 -1 -11 2509.210 2642.850 26.304 0.108 o
-1 -1 -10 1427.560 1375.130 11.799 0.329 o
-1 -1 -9 2960.810 3134.130 21.760 0.079 o
-1 -1 -8 572.737 579.933 5.576 1.605 o
-1 -1 -7 738.327 726.071 8.877 1.051 o
-1 -1 -6 385.673 429.756 4.340 2.906 o
-1 -1 -5 5032.060 6130.170 44.868 0.025 o
-1 -1 -4 1251.760 1361.970 9.735 0.389 o
-1 -1 -3 81.044 93.697 1.468 25.782 o
-1 -1 -2 488.151 420.113 3.618 2.289 o
-1 -1 -1 55.168 55.038 0.837 43.792 o
0 0 4 7563.230 4117.050 92.582 0.018 o
0 0 6 911.651 880.228 9.164 0.737 o
0 0 8 1631.560 1584.460 17.169 0.255 o
0 0 10 1532.170 1307.660 27.779 0.299 o
0 0 12 900.741 992.312 15.316 0.683 o
0 0 14 647.196 626.150 11.408 1.308 o
0 0 16 35.826 45.162 3.771 55.825 o
0 0 18 285.056 285.442 7.420 4.735 o
0 0 20 1800.990 1843.060 27.697 0.202 o
0 0 22 2623.880 2659.750 37.663 0.100 o
0 0 24 3971.430 4292.540 56.932 0.043 o
0 0 26 7.576 7.224 2.452 266.499 o
0 0 28 87.281 89.647 4.596 22.760 o
0 0 30 0.002 3.352 1.999 880.361 o
0 0 32 37.244 41.321 8.516 34.791 o
0 1 2 5868.590 2520.540 59.305 0.032 o
0 1 3 485.381 369.781 7.590 2.396 o
0 1 4 362.439 303.799 3.135 3.724 o
0 1 6 308.068 267.514 3.153 4.699 o
0 1 7 1209.370 1099.840 8.994 0.462 o
0 1 8 94.696 62.574 1.483 26.256 o
0 1 9 1432.720 1492.370 11.979 0.312 o
0 1 10 387.910 367.089 4.973 3.131 o
0 1 11 2667.450 2567.390 18.561 0.102 o
0 1 12 47.533 36.588 1.473 56.005 o
0 1 13 87.071 91.387 2.388 24.224 o
0 1 14 9.526 10.614 0.900 273.481 o
0 1 15 557.124 582.230 6.978 1.642 o
0 1 16 947.581 864.624 9.323 0.711 o
0 1 17 19.300 8.955 0.987 168.901 o
0 1 18 289.064 263.309 5.072 4.983 o
0 1 19 66.061 50.868 2.272 37.667 o
0 1 20 264.495 253.341 5.191 5.536 o
0 1 21 66.186 64.268 2.539 34.391 o
0 1 22 834.848 839.689 11.332 0.834 o
0 1 23 167.174 138.639 3.878 11.323 o
0 1 24 4.891 6.580 1.092 470.253 o
0 1 25 443.231 471.644 7.917 2.342 o
0 1 26 10.106 11.586 1.490 239.038 o
0 1 27 1004.050 954.009 12.639 0.622 o
0 1 28 152.352 155.138 6.036 11.222 o
0 1 29 2.172 1.662 2.735 476.622 o
0 1 30 25.787 31.338 5.543 61.721 o
0 1 31 5.394 -0.324 2.010 498.499 o
0 1 32 5.365 1.935 2.108 434.322 o
0 2 1 3095.820 3331.000 21.076 0.072 o
0 2 2 182.774 173.034 2.146 9.691 o
0 2 3 19.263 23.429 0.871 129.147 o
0 2 4 46.491 31.206 0.995 60.558 o
0 2 5 1949.720 1737.880 13.241 0.194 o
0 2 6 1.331 1.814 0.393 1845.340 o
0 2 7 950.069 928.307 8.315 0.683 o
0 2 8 2651.390 2681.970 22.238 0.100 o
0 2 9 2460.230 2588.170 22.974 0.112 o
0 2 10 1051.560 996.726 9.307 0.579 o
0 2 11 1952.730 2090.260 18.278 0.172 o
0 2 12 6793.210 8377.250 65.730 0.014 o
0 2 13 3798.980 4219.810 37.597 0.047 o
0 2 14 24.547 31.823 1.914 92.309 o
0 2 15 1579.150 1698.820 20.533 0.252 o
0 2 16 16.119 9.200 1.173 191.472 o
0 2 17 73.977 73.082 2.656 29.931 o
0 2 18 103.822 105.098 3.133 19.496 o
0 2 19 38.019 39.248 2.333 62.361 o
0 2 20 180.519 201.296 4.250 8.919 o
0 2 21 627.648 650.416 9.605 1.338 o
0 2 22 1659.410 1637.230 18.497 0.244 o
0 2 23 52.460 60.700 2.732 41.412 o
0 2 24 83.143 93.118 3.713 24.009 o
0 2 25 324.243 293.616 7.531 4.109 o
0 2 26 37.300 30.034 2.209 69.514 o
0 2 27 129.767 131.648 4.160 14.402 o
0 2 28 25.501 30.402 3.778 77.535 o
0 2 29 28.777 31.671 3.931 70.427 o
0 2 30 0.984 -2.788 1.930 1079.650 o
0 2 31 4.738 1.436 2.546 403.096 o
0 2 32 80.132 86.005 8.439 19.988 o
0 3 1 3.877 0.269 0.540 1022.310 o
0 3 2 5788.580 6742.360 41.924 0.020 o
0 3 3 5.175 6.112 0.528 508.590 o
0 3 4 281.418 255.536 3.379 5.264 o
0 3 5 17.443 17.823 0.999 151.857 o
0 3 6 128.312 131.362 2.880 14.920 o
0 3 7 333.811 294.701 3.986 4.108 o
0 3 8 37.498 40.233 1.487 64.854 o
0 3 9 306.502 341.295 4.959 4.133 o
0 3 10 2440.010 2737.440 23.279 0.109 o
0 3 11 1082.080 1247.150 14.283 0.483 o
0 3 12 177.923 160.163 4.363 10.002 o
0 3 13 0.309 0.181 0.672 5681.890 o
0 3 14 523.051 668.486 10.450 1.585 o
0 3 15 1129.840 1098.740 14.761 0.496 o
0 3 16 1.169 2.300 0.893 1467.040 o
0 3 17 91.498 100.032 3.750 21.642 o
0 3 18 236.567 215.671 6.160 6.552 o
0 3 19 150.690 115.369 4.203 13.274 o
0 3 20 582.879 607.653 10.645 1.498 o
0 3 21 19.667 15.269 1.837 137.411 o
0 3 22 18.459 25.385 2.460 113.827 o
0 3 23 21.104 31.186 2.606 96.148 o
0 3 24 0.475 1.774 1.291 1600.410 o
0 3 25 1.937 -1.056 1.568 1103.110 o
0 3 26 55.398 48.534 2.653 43.359 o
0 3 27 2.611 2.367 2.073 594.661 o
0 3 28 29.569 18.667 4.309 75.670 o
0 3 29 2.848 -3.525 2.660 503.579 o
0 3 30 15.326 6.277 2.720 172.628 o
0 3 31 3.881 1.404 3.047 356.694 o
0 4 0 7842.580 9628.870 90.653 0.011 o
0 4 1 190.117 191.767 2.954 8.848 o
0 4 2 129.448 123.489 2.588 15.273 o
0 4 3 4448.960 5044.830 36.957 0.034 o
0 4 4 11.842 21.740 1.250 173.584 o
0 4 5 31.032 34.766 1.507 78.228 o
0 4 6 24.924 19.533 1.341 112.073 o
0 4 7 398.080 494.987 6.411 2.562 o
0 4 8 89.598 87.246 2.863 23.852 o
0 4 9 561.020 621.792 9.102 1.553 o
0 4 10 218.129 249.168 5.676 6.644 o
0 4 11 79.978 102.501 3.980 23.468 o
0 4 12 1030.540 988.385 14.992 0.587 o
0 4 13 62.575 53.255 3.401 37.041 o
0 4 14 116.141 108.685 4.349 16.999 o
0 4 15 51.675 49.715 3.611 43.099 o
0 4 16 30.808 29.341 2.805 76.853 o
0 4 17 138.912 180.927 6.318 11.173 o
0 4 18 2.251 1.890 1.425 895.578 o
0 4 19 855.566 855.923 15.235 0.789 o
0 4 20 17.161 12.585 2.335 149.668 o
0 4 21 386.338 308.488 8.681 3.306 o
0 4 22 6.635 0.868 1.600 471.500 o
0 4 23 156.853 158.106 6.310 10.789 o
0 4 24 204.564 202.128 7.111 7.580 o
0 4 25 603.352 567.827 12.742 1.476 o
0 4 26 0.530 -1.411 1.545 1752.870 o
0 4 27 201.990 204.220 7.389 7.587 o
0 4 28 0.833 4.901 2.657 480.094 o
0 4 29 0.019 -3.290 1.813 1604.100 o
0 4 30 27.353 29.512 6.994 50.488 o
0 5 1 2168.750 2385.950 19.735 0.138 o
0 5 2 1951.660 2351.330 21.485 0.158 o
0 5 3 52.629 59.090 2.622 41.959 o
0 5 4 119.688 127.776 2.944 16.000 o
0 5 5 54.823 79.631 2.422 36.065 o
0 5 6 27.762 18.564 1.399 104.335 o
0 5 7 32.773 23.707 1.771 84.147 o
0 5 8 7.549 5.422 1.045 384.181 o
0 5 9 472.808 478.672 8.605 2.161 o
0 5 10 73.530 84.505 3.703 27.370 o
0 5 11 539.303 493.425 10.407 1.823 o
0 5 12 204.851 197.958 6.017 7.801 o
0 5 13 10.140 7.890 1.595 263.134 o
0 5 14 106.968 110.852 4.689 17.845 o
0 5 15 655.790 655.041 12.655 1.249 o
0 5 16 66.795 65.100 4.423 31.353 o
0 5 17 1065.150 1062.860 17.662 0.537 o
0 5 18 136.220 137.785 5.676 13.060 o
0 5 19 774.892 781.676 14.985 0.930 o
0 5 20 65.853 72.229 4.851 29.816 o
0 5 21 2.650 0.617 2.111 658.721 o
0 5 22 158.009 148.191 6.231 11.034 o
0 5 23 596.522 561.601 12.932 1.501 o
0 5 24 16.193 23.501 2.919 118.881 o
0 5 25 10.550 18.372 2.899 158.737 o
0 5 26 52.642 56.375 4.713 38.036 o
0 5 27 39.555 46.239 4.184 50.516 o
0 5 28 0.209 -3.976 1.989 1261.880 o
0 6 0 1859.510 1899.940 28.739 0.190 o
0 6 1 13.461 17.346 2.099 162.608 o
0 6 2 176.272 167.539 5.002 9.788 o
0 6 3 7.240 8.863 1.142 335.384 o
0 6 4 55.978 57.187 2.643 40.608 o
0 6 5 116.560 120.381 3.936 16.437 o
0 6 6 1.941 0.532 1.184 1299.410 o
0 6 7 36.776 38.468 2.630 63.145 o
0 6 8 21.217 16.092 1.785 129.013 o
0 6 9 1765.290 1735.130 21.113 0.217 o
0 6 10 26.897 27.895 2.392 88.291 o
0 6 11 1252.320 1248.030 20.165 0.401 o
0 6 12 2.051 5.843 1.549 625.466 o
0 6 13 2248.640 2263.600 29.332 0.135 o
0 6 14 94.697 113.982 5.180 19.007 o
0 6 15 519.573 574.147 12.211 1.726 o
0 6 16 744.272 776.009 14.850 0.977 o
0 6 17 110.937 106.077 5.548 17.138 o
0 6 18 3.228 2.556 1.875 588.313 o
0 6 19 161.972 141.439 6.375 10.958 o
0 6 20 22.864 15.484 2.882 110.299 o
0 6 21 3.867 2.822 2.173 474.515 o
0 6 22 519.442 540.957 12.984 1.772 o
0 6 23 0.000 -0.181 1.941 1410.000 o
0 6 24 21.322 31.188 3.800 84.036 o
0 6 25 0.039 -0.910 1.945 1387.130 o
0 6 26 49.635 45.664 4.840 41.859 o
0 7 1 73.989 78.905 3.307 28.427 o
0 7 2 542.694 505.365 9.462 1.800 o
0 7 3 517.675 524.741 9.731 1.854 o
0 7 4 392.035 413.989 9.193 2.816 o
0 7 5 372.869 417.461 9.304 2.942 o
0 7 6 4.469 9.844 1.956 343.661 o
0 7 7 1074.300 1099.470 18.095 0.520 o
0 7 8 66.178 73.433 4.147 30.615 o
0 7 9 808.997 733.223 13.581 0.923 o
0 7 10 189.138 205.886 5.970 8.233 o
0 7 11 5150.400 5643.870 55.996 0.026 o
0 7 12 0.751 7.063 1.825 619.907 o
0 7 13 881.449 955.787 15.195 0.716 o
0 7 14 10.111 9.491 1.867 240.030 o
0 7 15 146.132 131.326 6.189 12.375 o
0 7 16 2.576 1.068 2.265 595.301 o
0 7 17 87.172 103.754 5.549 20.660 o
0 7 18 217.228 214.614 7.686 6.917 o
0 7 19 23.000 16.594 3.085 105.526 o
0 7 20 6.754 0.015 2.064 422.251 o
0 7 21 79.918 58.915 4.938 27.570 o
0 7 22 22.645 21.633 3.495 94.728 o
0 7 23 0.162 -0.665 2.239 1019.730 o
0 7 24 73.126 99.417 6.053 23.036 o
0 8 0 410.031 467.207 12.502 2.438 o
0 8 1 212.478 169.140 5.131 8.164 o
0 8 2 309.720 296.993 6.894 4.311 o
0 8 3 1.974 -0.692 1.708 998.416 o
0 8 4 20.471 10.577 1.958 143.554 o
0 8 5 345.365 330.236 8.723 3.599 o
0 8 6 7.031 8.591 2.128 285.234 o
0 8 7 200.093 191.221 6.543 8.011 o
0 8 8 6.541 3.910 1.580 408.709 o
0 8 9 0.039 0.320 1.694 1708.360 o
0 8 10 5.851 5.643 2.079 353.063 o
0 8 11 53.386 54.815 4.869 37.650 o
0 8 12 265.633 271.537 8.440 5.105 o
0 8 13 99.812 108.168 4.999 18.814 o
0 8 14 12.363 10.484 1.966 203.496 o
0 8 15 221.184 216.106 7.013 6.872 o
0 8 16 65.020 54.789 4.179 34.282 o
0 8 17 69.055 95.730 5.961 24.358 o
0 8 18 1.814 7.363 3.144 319.436 o
0 8 19 36.991 40.440 3.635 57.561 o
0 8 20 0.012 -0.779 2.218 1076.420 o
0 9 1 218.605 168.588 5.346 7.922 o
0 9 2 343.353 345.336 8.388 3.556 o
0 9 3 144.833 128.833 5.219 12.896 o
0 9 4 52.942 43.300 3.521 44.498 o
0 9 5 26.531 28.916 3.210 81.773 o
0 9 6 0.163 11.258 2.204 443.849 o
0 9 7 58.785 46.192 3.939 39.423 o
0 9 8 8.133 8.577 2.730 231.426 o
0 9 9 13.413 14.998 2.690 156.878 o
0 9 10 57.438 43.003 3.766 41.360 o
0 9 11 82.743 104.276 5.925 21.000 o
0 9 12 2.714 0.218 2.111 672.784 o
0 9 13 2.832 -7.416 2.827 464.080 o
0 9 14 12.007 11.469 2.332 190.701 o
0 9 15 34.835 32.213 5.557 52.944 o
0 9 16 47.350 65.017 5.063 37.557 o
0 10 0 22.384 58.920 6.339 47.853 o
0 10 1 3.434 7.951 1.950 410.638 o
0 10 2 11.028 6.100 3.428 180.755 o
0 10 3 0.255 0.162 2.219 996.707 o
0 10 4 109.722 125.113 5.302 16.310 o
0 10 5 12.351 16.687 2.624 159.918 o
0 10 6 77.320 88.708 7.091 21.951 o
0 10 7 94.159 84.840 4.880 21.672 o
0 10 8 55.781 59.343 4.304 36.923 o
1 0 1 1167.410 871.921 18.406 0.532 o
1 0 2 999.859 948.971 14.171 0.624 o
1 0 3 0.011 0.424 0.290 15015.200 o
1 0 4 1417.890 1271.340 9.718 0.349 o
1 0 5 2928.430 3550.440 24.396 0.073 o
1 0 6 407.855 275.068 3.191 3.399 o
1 0 7 0.604 0.041 0.280 6352.980 o
1 0 8 181.725 192.456 3.032 9.199 o
1 0 9 3566.560 3677.500 27.684 0.056 o
1 0 10 587.638 609.753 6.947 1.510 o
1 0 11 24.148 17.497 1.203 119.337 o
1 0 12 257.736 255.889 5.375 5.639 o
1 0 13 299.327 355.888 6.675 4.068 o
1 0 14 1458.730 1639.100 18.979 0.284 o
1 0 15 50.890 50.938 2.722 45.273 o
1 0 16 157.674 165.550 4.628 10.931 o
1 0 17 610.239 636.621 11.412 1.383 o
1 0 18 36.060 20.256 2.109 79.575 o
1 0 19 9.702 9.652 1.918 242.582 o
1 0 20 4.382 1.375 1.351 660.852 o
1 0 21 569.891 537.822 12.437 1.619 o
1 0 22 697.900 666.758 14.446 1.143 o
1 0 23 447.798 461.829 13.960 2.215 o
1 0 24 1650.610 1689.040 27.190 0.237 o
1 0 25 852.283 862.417 17.761 0.780 o
1 0 26 448.637 480.005 12.741 2.196 o
1 0 27 0.035 1.518 2.008 1063.160 o
1 0 28 0.000 -5.221 3.192 521.141 o
1 0 29 1.543 2.318 2.293 621.281 o
1 0 30 118.107 111.488 6.948 15.203 o
1 0 31 84.772 85.110 8.385 19.453 o
1 0 32 7.081 0.166 3.070 291.062 o
1 1 0 180.482 164.914 1.914 10.034 o
1 1 1 55.262 56.254 1.196 43.107 o
1 1 2 489.687 419.199 3.911 2.281 o
1 1 3 80.316 92.568 1.497 26.095 o
1 1 4 1253.900 1369.070 10.071 0.387 o
1 1 5 5032.210 6129.740 47.408 0.025 o
1 1 6 385.819 428.469 4.353 2.909 o
1 1 7 737.709 748.878 6.797 1.041 o
1 1 8 573.817 573.412 5.773 1.611 o
1 1 9 2960.180 3107.100 31.545 0.079 o
1 1 10 1426.000 1371.740 15.173 0.329 o
1 1 11 2510.080 2642.430 22.212 0.108 o
1 1 12 1244.300 1284.570 14.281 0.403 o
1 1 13 19.606 13.710 1.343 147.829 o
1 1 14 1048.440 1092.350 15.055 0.543 o
1 1 15 230.338 282.036 6.976 5.825 o
1 1 16 225.814 225.972 4.655 6.844 o
1 1 17 296.298 320.454 5.826 4.383 o
1 1 18 62.053 61.191 2.491 36.862 o
1 1 19 318.551 312.967 5.892 4.128 o
1 1 20 104.313 114.284 3.286 18.675 o
1 1 21 123.702 137.714 3.809 14.803 o
1 1 22 804.283 756.116 11.334 0.923 o
1 1 23 858.815 851.099 12.312 0.798 o
1 1 24 333.556 332.522 6.616 3.799 o
1 1 25 154.617 143.327 4.349 11.898 o
1 1 26 621.121 624.066 14.568 1.343 o
1 1 27 21.430 23.029 3.268 98.716 o
1 1 28 27.277 27.315 3.494 79.544 o
1 1 29 72.087 86.352 5.696 25.076 o
1 1 30 7.696 3.834 2.420 298.955 o
1 1 31 115.311 123.394 9.664 13.225 o
1 1 32 103.792 104.337 9.617 14.994 o
1 2 0 49.080 50.959 1.676 48.408 o
1 2 1 1047.660 1042.210 8.571 0.568 o
1 2 2 438.218 401.184 4.269 2.635 o
1 2 3 337.520 307.694 3.311 3.993 o
1 2 4 962.750 800.533 6.839 0.731 o
1 2 5 886.581 836.002 9.334 0.784 o
1 2 6 251.363 279.102 3.512 5.627 o
1 2 7 1343.800 1408.860 13.513 0.348 o
1 2 8 284.129 270.742 3.677 5.062 o
1 2 9 641.826 621.474 6.388 1.356 o
1 2 10 841.076 771.222 7.849 0.876 o
1 2 11 1015.820 1125.190 10.928 0.559 o
1 2 12 1419.630 1569.560 14.900 0.304 o
1 2 13 862.930 932.206 11.440 0.755 o
1 2 14 495.177 515.734 8.275 1.981 o
1 2 15 242.429 260.537 5.483 5.915 o
1 2 16 294.659 265.251 7.121 4.761 o
1 2 17 191.419 184.462 5.083 8.700 o
1 2 18 68.047 69.653 2.673 32.505 o
1 2 19 22.714 21.042 2.611 105.480 o
1 2 20 144.723 140.421 4.953 12.549 o
1 2 21 30.259 27.884 3.072 77.207 o
1 2 22 159.105 153.794 4.930 11.134 o
1 2 23 405.660 390.878 8.295 2.825 o
1 2 24 385.602 380.107 8.486 3.013 o
1 2 25 25.961 31.035 2.612 85.411 o
1 2 26 61.218 60.868 3.364 36.023 o
1 2 27 82.066 75.604 3.985 26.028 o
1 2 28 61.723 55.014 3.347 37.121 o
1 2 29 14.390 16.090 2.990 141.262 o
1 2 30 1.366 -0.640 1.819 1069.420 o
1 2 31 116.195 125.846 11.960 11.645 o
1 2 32 35.521 35.402 5.760 50.069 o
1 3 0 248.439 247.766 2.906 6.070 o
1 3 1 151.550 149.789 2.100 12.286 o
1 3 2 141.076 122.429 1.918 14.306 o
1 3 3 389.672 377.784 3.877 3.089 o
1 3 4 840.221 748.216 6.878 0.894 o
1 3 5 688.843 715.470 6.814 1.155 o
1 3 6 299.772 294.815 3.926 4.592 o
1 3 7 1737.450 1894.200 15.915 0.211 o
1 3 8 166.670 178.437 3.308 10.272 o
1 3 9 180.837 153.853 3.151 10.190 o
1 3 10 99.071 116.453 2.933 19.441 o
1 3 11 950.918 904.673 10.901 0.688 o
1 3 12 196.832 196.623 4.935 8.261 o
1 3 13 502.440 554.999 9.216 1.861 o
1 3 14 153.121 195.413 5.628 10.136 o
1 3 15 254.726 239.289 6.369 5.810 o
1 3 16 204.251 208.163 5.934 7.657 o
1 3 17 183.915 202.053 7.104 8.313 o
1 3 18 0.445 0.693 1.025 2639.970 o
1 3 19 95.053 95.230 4.067 21.222 o
1 3 20 528.002 515.578 10.268 1.826 o
1 3 21 166.008 162.937 5.242 10.399 o
1 3 22 71.877 59.679 3.153 32.369 o
1 3 23 22.069 24.379 3.574 91.963 o
1 3 24 536.395 560.317 14.048 1.667 o
1 3 25 20.541 16.920 2.978 114.248 o
1 3 26 31.698 33.258 3.464 68.540 o
1 3 27 6.935 12.489 2.917 212.634 o
1 3 28 38.417 43.454 4.768 49.929 o
1 3 29 35.458 16.993 3.374 75.470 o
1 3 30 14.887 10.552 2.847 157.470 o
1 3 31 80.722 94.541 8.899 18.752 o
1 4 0 7.274 4.231 0.513 446.648 o
1 4 1 1182.270 1128.670 10.278 0.467 o
1 4 2 813.675 872.684 8.952 0.846 o
1 4 3 1333.870 1476.990 13.323 0.341 o
1 4 4 765.062 775.755 8.245 0.974 o
1 4 5 162.892 165.349 2.921 10.914 o
1 4 6 991.107 1093.500 11.113 0.585 o
1 4 7 222.518 238.171 4.178 6.801 o
1 4 8 681.878 667.683 8.376 1.208 o
1 4 9 476.580 470.044 7.015 2.186 o
1 4 10 124.074 97.344 3.173 17.207 o
1 4 11 49.554 46.055 2.445 48.449 o
1 4 12 134.972 146.371 4.507 13.204 o
1 4 13 287.092 281.908 6.551 4.782 o
1 4 14 206.394 201.886 6.170 7.660 o
1 4 15 95.076 86.754 4.014 22.022 o
1 4 16 35.352 34.270 3.026 65.621 o
1 4 17 135.808 133.611 6.376 12.985 o
1 4 18 167.605 166.311 5.891 10.081 o
1 4 19 53.630 56.047 4.037 39.309 o
1 4 20 201.587 220.407 6.974 7.401 o
1 4 21 54.536 46.695 3.789 41.884 o
1 4 22 26.394 23.234 2.545 93.483 o
1 4 23 85.853 76.249 4.472 24.571 o
1 4 24 438.293 418.915 9.916 2.481 o
1 4 25 198.014 192.653 6.222 8.110 o
1 4 26 59.453 56.283 3.140 38.241 o
1 4 27 139.648 131.743 7.306 12.386 o
1 4 28 0.171 4.740 4.342 242.040 o
1 4 29 18.602 14.331 3.057 124.903 o
1 4 30 31.313 12.809 5.113 69.832 o
1 5 0 121.613 146.649 2.892 14.824 o
1 5 1 22.557 31.194 1.451 100.886 o
1 5 2 1102.130 1077.410 11.515 0.521 o
1 5 3 204.876 183.483 3.643 8.348 o
1 5 4 144.805 127.012 3.234 13.523 o
1 5 5 234.387 215.360 3.920 6.806 o
1 5 6 218.989 227.416 4.107 7.066 o
1 5 7 116.714 153.309 3.229 14.893 o
1 5 8 457.603 464.384 6.611 2.303 o
1 5 9 111.097 115.386 3.669 17.517 o
1 5 10 258.533 236.422 5.418 5.829 o
1 5 11 481.928 447.678 8.728 2.190 o
1 5 12 409.649 377.150 8.037 2.852 o
1 5 13 56.662 55.065 3.603 39.013 o
1 5 14 213.175 202.413 7.224 7.284 o
1 5 15 289.874 290.694 8.130 4.574 o
1 5 16 80.993 69.652 6.473 23.891 o
1 5 17 191.502 182.452 6.623 8.486 o
1 5 18 181.320 174.905 6.470 9.096 o
1 5 19 188.368 186.437 6.771 8.504 o
1 5 20 122.244 99.634 5.238 16.368 o
1 5 21 48.971 54.672 4.374 41.189 o
1 5 22 4.008 -0.849 1.642 699.373 o
1 5 23 183.349 167.933 6.703 9.113 o
1 5 24 155.881 123.096 7.186 11.632 o
1 5 25 25.051 20.036 2.903 97.352 o
1 5 26 87.610 80.078 4.903 23.355 o
1 5 27 24.119 25.556 3.555 86.538 o
1 5 28 4.491 2.841 2.760 357.015 o
1 6 0 64.083 51.449 2.085 38.703 o
1 6 1 78.906 83.343 2.445 27.164 o
1 6 2 649.157 695.660 8.368 1.247 o
1 6 3 9.663 5.155 0.903 330.319 o
1 6 4 414.189 410.669 6.437 2.734 o
1 6 5 987.083 1036.250 12.041 0.606 o
1 6 6 102.491 112.125 3.207 19.133 o
1 6 7 21.920 21.441 1.684 116.648 o
1 6 8 6.828 4.916 1.165 413.172 o
1 6 9 247.712 251.691 6.421 5.824 o
1 6 10 423.434 426.281 7.813 2.594 o
1 6 11 860.413 858.439 12.297 0.792 o
1 6 12 667.470 667.315 18.443 1.165 o
1 6 13 566.138 542.911 13.493 1.609 o
1 6 14 115.171 119.642 5.367 15.976 o
1 6 15 1465.270 1569.930 23.634 0.287 o
1 6 16 193.832 185.276 6.961 8.281 o
1 6 17 179.454 145.850 6.106 9.949 o
1 6 18 110.312 122.650 5.762 16.128 o
1 6 19 448.858 461.372 11.646 2.266 o
1 6 20 9.031 10.197 2.631 215.716 o
1 6 21 53.851 49.179 4.234 40.446 o
1 6 22 17.739 22.033 2.917 116.000 o
1 6 23 17.857 14.644 3.397 120.940 o
1 6 24 2.077 8.108 2.761 350.449 o
1 6 25 2.521 4.614 4.706 189.289 o
1 6 26 118.141 129.832 6.567 14.543 o
1 7 0 89.285 69.701 2.604 26.132 o
1 7 1 181.872 162.369 4.026 9.796 o
1 7 2 60.578 54.793 2.390 39.227 o
1 7 3 5.067 0.891 0.992 685.617 o
1 7 4 123.983 123.030 3.880 15.494 o
1 7 5 561.516 584.241 15.954 1.529 o
1 7 6 245.396 231.082 5.853 6.162 o
1 7 7 196.798 193.017 5.451 8.263 o
1 7 8 508.596 494.111 8.687 1.965 o
1 7 9 130.015 140.150 4.381 13.923 o
1 7 10 950.250 971.369 13.707 0.655 o
1 7 11 221.171 214.521 5.752 7.042 o
1 7 12 489.146 474.210 14.778 1.982 o
1 7 13 547.343 573.004 11.234 1.649 o
1 7 14 263.865 265.916 7.363 5.275 o
1 7 15 74.970 76.900 4.311 27.316 o
1 7 16 113.382 114.389 5.935 16.146 o
1 7 17 0.059 -1.489 1.903 1438.630 o
1 7 18 6.371 6.381 2.268 312.582 o
1 7 19 90.826 98.195 5.928 20.178 o
1 7 20 14.983 11.131 2.683 159.327 o
1 7 21 4.563 4.504 2.183 403.841 o
1 7 22 47.426 36.656 4.206 48.180 o
1 7 23 43.498 45.989 4.665 45.987 o
1 7 24 43.645 37.339 4.230 50.604 o
1 8 0 298.785 266.639 6.241 4.733 o
1 8 1 43.657 38.145 2.712 55.864 o
1 8 2 30.905 25.984 2.973 78.402 o
1 8 3 204.977 175.865 4.878 8.355 o
1 8 4 284.459 282.547 6.277 4.835 o
1 8 5 479.245 473.867 14.703 2.026 o
1 8 6 168.024 152.454 9.023 9.553 o
1 8 7 325.723 317.625 7.418 3.946 o
1 8 8 85.444 84.030 3.999 24.254 o
1 8 9 62.595 61.472 3.678 34.802 o
1 8 10 232.494 225.533 6.399 6.505 o
1 8 11 20.924 18.154 2.277 120.186 o
1 8 12 48.297 49.187 3.484 45.671 o
1 8 13 261.210 270.324 7.532 5.270 o
1 8 14 56.965 63.662 4.143 35.818 o
1 8 15 25.846 29.710 3.088 83.299 o
1 8 16 25.380 20.790 3.312 91.414 o
1 8 17 116.395 117.831 5.469 15.889 o
1 8 18 9.026 4.075 2.183 286.769 o
1 8 19 58.164 62.362 4.749 34.348 o
1 8 20 58.524 62.811 4.724 34.174 o
1 9 0 79.538 89.958 4.156 24.763 o
1 9 1 210.879 182.290 5.792 7.895 o
1 9 2 7.029 9.111 2.431 261.231 o
1 9 3 5.749 4.809 2.071 370.013 o
1 9 4 4.738 4.758 1.523 479.190 o
1 9 5 87.891 81.095 4.085 23.965 o
1 9 6 15.602 13.442 2.226 158.701 o
1 9 7 97.937 78.773 4.896 21.526 o
1 9 8 19.524 17.637 4.346 95.526 o
1 9 9 13.857 11.189 2.196 180.066 o
1 9 10 57.515 46.843 5.154 36.841 o
1 9 11 84.096 86.835 6.859 21.233 o
1 9 12 0.569 -4.410 2.198 962.479 o
1 9 13 85.618 100.494 7.152 19.602 o
1 9 14 8.109 0.542 2.257 343.852 o
1 9 15 18.879 16.006 2.898 123.237 o
1 10 0 0.462 2.240 1.668 1129.060 o
1 10 1 38.665 32.069 3.908 58.724 o
1 10 2 45.976 53.191 5.157 40.787 o
1 10 3 10.834 7.153 2.398 223.051 o
1 10 4 8.048 -0.291 2.990 281.434 o
1 10 5 7.662 3.040 2.548 297.446 o
1 10 6 7.982 6.144 2.945 236.935 o
1 10 7 15.052 6.696 4.529 121.280 o
2 0 2 4166.170 4412.700 29.428 0.041 o
2 0 3 7790.400 9663.830 381.486 0.008 o
2 0 4 4807.630 5686.370 37.423 0.029 o
2 0 5 939.448 1023.460 8.475 0.652 o
2 0 6 282.750 240.366 3.409 5.385 o
2 0 7 142.870 102.027 2.142 15.088 o
2 0 8 95.863 73.236 1.761 24.579 o
2 0 9 500.579 503.090 5.497 2.014 o
2 0 10 16.346 19.304 1.088 153.175 o
2 0 11 1545.370 1566.010 16.082 0.275 o
2 0 12 880.036 915.344 9.586 0.750 o
2 0 13 99.115 98.980 2.015 21.231 o
2 0 14 329.357 292.847 7.196 4.064 o
2 0 15 1125.520 1230.010 17.855 0.461 o
2 0 16 53.764 49.691 3.552 42.056 o
2 0 17 20.930 19.290 2.321 117.523 o
2 0 18 71.465 66.725 4.003 30.202 o
2 0 19 229.691 201.732 6.523 6.894 o
2 0 20 209.250 215.029 6.940 7.250 o
2 0 21 455.124 414.456 14.145 2.291 o
2 0 22 35.012 28.670 3.456 67.255 o
2 0 23 1616.420 1711.730 27.881 0.240 o
2 0 24 1395.450 1515.450 26.033 0.309 o
2 0 25 0.028 2.356 2.970 516.403 o
2 0 26 1.290 -3.830 1.772 1128.330 o
2 0 27 248.049 241.343 11.688 5.361 o
2 0 28 293.282 278.919 10.231 4.462 o
2 0 29 26.291 21.854 3.361 87.795 o
2 0 30 34.605 36.045 4.449 57.862 o
2 0 31 24.801 24.527 4.013 81.606 o
2 0 32 6.236 9.820 2.888 239.196 o
2 1 2 2630.210 2816.610 18.359 0.098 o
2 1 3 7498.150 9169.450 145.088 0.011 o
2 1 4 92.096 98.952 1.860 22.608 o
2 1 5 1114.080 964.494 8.103 0.551 o
2 1 6 911.949 806.818 8.706 0.774 o
2 1 7 571.819 499.929 5.250 1.742 o
2 1 8 340.271 338.367 4.119 3.761 o
2 1 9 839.592 789.702 7.538 0.867 o
2 1 10 337.272 300.770 4.116 4.022 o
2 1 11 2699.410 2843.090 23.424 0.094 o
2 1 12 292.013 285.906 4.113 4.781 o
2 1 13 642.244 735.237 12.884 1.194 o
2 1 14 698.914 748.276 13.243 1.078 o
2 1 15 242.501 252.497 6.795 5.899 o
2 1 16 225.774 191.738 5.851 7.237 o
2 1 17 193.734 196.252 5.425 8.322 o
2 1 18 243.598 237.827 5.978 6.114 o
2 1 19 513.208 482.271 8.368 1.974 o
2 1 20 185.887 181.702 7.171 8.620 o
2 1 21 33.617 31.422 3.594 66.462 o
2 1 22 843.303 877.499 17.893 0.781 o
2 1 23 1516.310 1622.100 27.134 0.268 o
2 1 24 188.366 201.800 8.209 7.945 o
2 1 25 203.062 207.858 8.491 7.312 o
2 1 26 8.136 5.752 2.999 234.109 o
2 1 27 186.561 168.379 7.814 8.726 o
2 1 28 7.946 8.175 2.709 237.792 o
2 1 29 57.300 65.721 5.829 31.713 o
2 1 30 44.905 36.332 5.218 45.988 o
2 1 31 128.231 160.539 9.881 11.056 o
2 2 0 415.303 446.711 4.260 2.636 o
2 2 1 1970.690 1870.180 14.864 0.183 o
2 2 2 861.048 795.687 7.710 0.838 o
2 2 3 92.761 95.319 2.122 22.736 o
2 2 4 313.009 306.597 3.630 4.318 o
2 2 5 1135.380 1064.930 8.802 0.509 o
2 2 6 757.062 611.789 6.376 1.126 o
2 2 7 30.086 30.465 1.347 84.547 o
2 2 8 153.822 146.758 2.828 12.130 o
2 2 9 1789.400 1905.270 16.058 0.203 o
2 2 10 165.101 184.180 3.483 10.178 o
2 2 11 3629.070 4026.150 33.761 0.051 o
2 2 12 85.675 107.952 2.818 22.557 o
2 2 13 347.579 394.047 6.212 3.346 o
2 2 14 152.784 156.942 3.602 11.717 o
2 2 15 252.390 246.775 4.133 5.931 o
2 2 16 193.603 234.135 7.206 7.403 o
2 2 17 225.312 214.307 7.038 6.779 o
2 2 18 27.366 19.101 2.394 97.457 o
2 2 19 104.954 115.430 5.153 17.540 o
2 2 20 553.365 579.087 12.894 1.601 o
2 2 21 45.743 51.563 3.849 45.504 o
2 2 22 31.999 28.467 2.895 75.077 o
2 2 23 261.098 274.202 6.508 5.311 o
2 2 24 78.621 83.723 3.646 26.209 o
2 2 25 155.841 144.477 4.426 11.759 o
2 2 26 41.869 42.844 2.520 55.929 o
2 2 27 35.884 37.170 4.440 56.185 o
2 2 28 215.345 211.763 9.190 6.785 o
2 2 29 10.270 3.126 1.949 286.475 o
2 2 30 35.948 35.989 4.739 55.056 o
2 2 31 44.503 44.431 6.040 40.676 o
2 3 0 42.314 54.327 1.530 52.636 o
2 3 1 285.873 298.118 5.710 4.715 o
2 3 2 780.183 698.325 8.900 1.007 o
2 3 3 792.133 773.591 9.903 0.933 o
2 3 4 615.686 615.640 7.293 1.424 o
2 3 5 913.434 802.485 8.203 0.776 o
2 3 6 16.464 23.590 1.146 140.111 o
2 3 7 310.817 372.245 5.147 3.880 o
2 3 8 493.704 545.312 7.196 1.937 o
2 3 9 46.815 46.020 1.815 51.856 o
2 3 10 1978.710 2036.940 19.615 0.172 o
2 3 11 911.429 939.533 11.806 0.705 o
2 3 12 2009.370 2160.510 22.250 0.162 o
2 3 13 59.461 44.140 2.677 42.227 o
2 3 14 1074.940 1195.540 15.771 0.498 o
2 3 15 93.467 95.206 3.917 21.610 o
2 3 16 35.931 33.771 3.409 63.295 o
2 3 17 43.948 37.492 3.073 54.694 o
2 3 18 283.962 300.183 5.884 4.720 o
2 3 19 90.302 101.731 5.550 20.315 o
2 3 20 538.222 538.516 13.216 1.709 o
2 3 21 99.436 90.841 7.121 18.380 o
2 3 22 349.155 338.979 10.437 3.441 o
2 3 23 29.159 34.609 3.822 68.699 o
2 3 24 18.151 12.707 2.674 137.569 o
2 3 25 281.193 267.956 9.486 4.787 o
2 3 26 231.155 216.554 6.655 6.633 o
2 3 27 54.991 61.651 4.513 36.300 o
2 3 28 13.900 7.108 2.781 178.391 o
2 3 29 14.546 9.051 3.085 157.658 o
2 3 30 21.939 11.812 3.428 111.169 o
2 4 0 2.633 13.896 2.265 312.420 o
2 4 1 3175.420 3779.310 43.617 0.062 o
2 4 2 21.316 17.012 1.651 128.027 o
2 4 3 1678.260 1818.710 22.342 0.224 o
2 4 4 321.382 323.332 4.727 4.064 o
2 4 5 109.387 106.178 2.560 18.808 o
2 4 6 5.698 1.722 0.714 619.199 o
2 4 7 151.546 126.365 2.653 13.106 o
2 4 8 107.723 110.592 2.673 18.691 o
2 4 9 71.657 76.099 2.474 30.350 o
2 4 10 505.543 524.416 7.593 1.928 o
2 4 11 56.279 63.263 2.680 38.837 o
2 4 12 176.527 166.452 4.410 9.905 o
2 4 13 113.826 124.301 4.281 16.382 o
2 4 14 150.580 131.525 4.488 12.574 o
2 4 15 324.222 293.485 11.238 3.900 o
2 4 16 672.421 681.401 12.936 1.187 o
2 4 17 248.129 244.044 7.151 5.835 o
2 4 18 323.702 303.988 10.162 3.911 o
2 4 19 54.030 50.008 4.276 40.032 o
2 4 20 35.747 44.602 3.387 57.839 o
2 4 21 402.688 369.159 8.974 2.909 o
2 4 22 269.288 256.068 5.548 5.391 o
2 4 23 167.708 162.714 8.208 9.571 o
2 4 24 42.900 41.959 4.662 47.729 o
2 4 25 149.519 160.449 8.075 10.588 o
2 4 26 24.093 19.032 4.688 80.424 o
2 4 27 63.609 63.487 5.669 30.383 o
2 4 28 11.534 17.852 3.746 132.631 o
2 4 29 12.520 8.607 4.618 124.881 o
2 5 0 3160.770 3544.000 37.387 0.066 o
2 5 1 475.955 480.689 9.578 2.126 o
2 5 2 598.262 670.955 12.230 1.363 o
2 5 3 475.228 451.775 8.920 2.210 o
2 5 4 542.649 520.130 7.613 1.793 o
2 5 5 47.533 49.824 2.828 47.670 o
2 5 6 315.263 300.877 5.239 4.277 o
2 5 7 84.637 81.217 3.041 25.549 o
2 5 8 3.323 3.026 0.595 846.306 o
2 5 9 41.545 38.620 1.648 60.719 o
2 5 10 365.180 340.496 6.032 3.439 o
2 5 11 148.441 140.238 4.183 12.488 o
2 5 12 329.914 301.094 6.308 4.042 o
2 5 13 320.092 305.775 7.247 4.098 o
2 5 14 252.154 251.923 7.603 5.624 o
2 5 15 210.150 205.566 6.543 7.425 o
2 5 16 26.947 33.897 3.349 75.743 o
2 5 17 540.718 577.587 12.575 1.646 o
2 5 18 5.337 0.453 1.621 561.798 o
2 5 19 18.290 18.425 2.818 122.118 o
2 5 20 586.428 546.136 12.356 1.558 o
2 5 21 69.567 73.597 4.756 28.666 o
2 5 22 469.900 494.331 11.764 2.084 o
2 5 23 18.755 13.963 4.503 99.433 o
2 5 24 92.534 81.823 5.538 21.626 o
2 5 25 3.585 2.859 1.855 554.060 o
2 5 26 110.088 93.791 7.234 16.794 o
2 5 27 25.252 20.068 3.966 85.436 o
2 6 0 391.499 414.912 5.417 2.901 o
2 6 1 53.953 59.324 3.493 39.527 o
2 6 2 207.986 202.830 3.464 7.884 o
2 6 3 4.862 6.036 1.254 470.190 o
2 6 4 410.729 398.890 6.122 2.806 o
2 6 5 101.360 95.645 3.310 20.564 o
2 6 6 154.339 154.104 4.791 11.456 o
2 6 7 31.936 25.875 2.058 82.236 o
2 6 8 660.484 649.696 11.165 1.256 o
2 6 9 858.819 824.767 12.059 0.813 o
2 6 10 1242.340 1218.090 19.695 0.411 o
2 6 11 1430.030 1501.320 16.296 0.309 o
2 6 12 1279.000 1241.670 14.456 0.398 o
2 6 13 224.109 226.816 6.350 6.718 o
2 6 14 464.462 483.189 9.970 2.168 o
2 6 15 174.549 172.361 5.766 9.609 o
2 6 16 587.342 644.107 13.966 1.406 o
2 6 17 108.945 110.161 5.676 17.054 o
2 6 18 286.990 316.661 9.560 4.334 o
2 6 19 92.314 82.755 5.495 21.624 o
2 6 20 125.121 136.093 6.848 13.527 o
2 6 21 44.405 50.012 4.498 44.751 o
2 6 22 121.237 110.937 6.252 15.323 o
2 6 23 7.566 2.963 2.196 331.612 o
2 6 24 7.370 4.106 2.478 298.218 o
2 6 25 7.238 3.116 2.298 328.712 o
2 7 0 286.029 322.019 4.984 4.557 o
2 7 1 348.320 344.257 5.518 3.606 o
2 7 2 71.226 70.372 2.791 31.142 o
2 7 3 126.332 109.483 3.221 16.198 o
2 7 4 130.080 130.600 3.323 14.671 o
2 7 5 14.868 16.535 1.371 168.701 o
2 7 6 117.782 113.954 4.317 16.507 o
2 7 7 607.275 607.916 11.678 1.424 o
2 7 8 566.778 526.864 10.200 1.672 o
2 7 9 159.808 156.045 5.729 10.831 o
2 7 10 283.636 291.955 4.787 4.843 o
2 7 11 227.725 244.541 4.699 6.531 o
2 7 12 1483.900 1535.090 18.381 0.291 o
2 7 13 480.494 503.499 9.181 2.059 o
2 7 14 417.769 420.451 8.096 2.644 o
2 7 15 240.119 255.296 6.859 5.915 o
2 7 16 39.508 50.031 3.318 52.283 o
2 7 17 50.077 44.383 4.214 43.935 o
2 7 18 26.056 30.600 3.640 77.617 o
2 7 19 58.974 56.197 5.109 34.439 o
2 7 20 43.221 51.594 4.689 44.334 o
2 7 21 13.514 14.070 2.981 151.641 o
2 7 22 77.192 64.428 5.265 27.093 o
2 8 0 254.292 206.497 3.892 6.388 o
2 8 1 156.881 161.189 3.493 11.329 o
2 8 2 304.677 271.203 7.323 4.547 o
2 8 3 260.659 271.000 5.645 5.408 o
2 8 4 42.257 36.859 2.628 58.110 o
2 8 5 395.740 420.870 7.108 2.815 o
2 8 6 109.937 105.695 3.733 18.287 o
2 8 7 8.301 8.142 1.624 293.949 o
2 8 8 109.125 101.343 4.959 18.029 o
2 8 9 33.829 37.003 3.350 64.168 o
2 8 10 484.910 472.463 13.733 2.026 o
2 8 11 522.751 553.068 11.303 1.763 o
2 8 12 308.392 295.269 9.706 4.182 o
2 8 13 65.142 64.794 5.297 30.412 o
2 8 14 23.673 10.148 2.997 114.830 o
2 8 15 27.675 22.331 3.115 86.733 o
2 8 16 50.768 59.973 5.134 36.973 o
2 8 17 0.558 -1.173 2.326 872.948 o
2 8 18 26.770 29.546 5.669 60.639 o
2 8 19 11.975 9.383 2.615 190.765 o
2 9 0 273.229 201.842 8.914 5.577 o
2 9 1 54.004 62.580 5.639 33.862 o
2 9 2 82.815 96.083 7.850 19.573 o
2 9 3 8.451 4.266 2.555 269.963 o
2 9 4 91.332 112.627 7.195 17.952 o
2 9 5 35.148 34.432 4.121 59.959 o
2 9 6 94.392 104.550 7.355 17.935 o
2 9 7 11.143 9.784 3.232 173.438 o
2 9 8 51.265 34.675 4.765 44.315 o
2 9 9 92.706 107.241 6.938 18.348 o
2 9 10 32.633 25.049 3.563 72.300 o
2 9 11 75.829 76.226 7.154 23.293 o
2 9 12 50.027 43.325 7.277 34.237 o
2 9 13 27.158 27.063 4.708 69.541 o
2 9 14 73.132 80.835 6.000 25.041 o
2 10 0 131.698 140.850 8.333 12.164 o
2 10 1 87.445 90.834 7.323 19.864 o
3 0 1 517.003 515.952 5.678 1.916 o
3 0 2 29.250 37.499 1.560 78.760 o
3 0 3 221.361 254.590 3.825 6.628 o
3 0 4 993.861 890.472 8.578 0.661 o
3 0 5 231.444 153.568 2.991 7.963 o
3 0 6 812.332 752.978 8.538 0.923 o
3 0 7 141.074 82.005 2.637 16.253 o
3 0 8 210.749 175.382 4.295 8.211 o
3 0 9 55.114 47.280 2.353 44.462 o
3 0 10 1671.220 1509.460 16.904 0.254 o
3 0 11 26.341 13.261 1.633 115.889 o
3 0 12 137.451 156.937 3.714 12.799 o
3 0 13 1271.580 1335.240 14.310 0.384 o
3 0 14 2.891 1.708 0.945 971.406 o
3 0 15 711.783 621.233 8.015 1.197 o
3 0 16 188.953 203.698 3.976 8.546 o
3 0 17 86.923 85.109 4.656 23.226 o
3 0 18 130.339 111.481 5.069 14.970 o
3 0 19 97.216 92.013 4.929 20.493 o
3 0 20 290.917 280.501 11.105 4.415 o
3 0 21 339.503 336.973 10.851 3.525 o
3 0 22 6.788 3.041 1.746 399.024 o
3 0 23 580.146 587.962 17.607 1.451 o
3 0 24 487.062 493.627 13.716 1.973 o
3 0 25 748.160 810.401 18.517 0.927 o
3 0 26 88.775 90.692 6.945 20.079 o
3 0 27 77.460 96.377 6.897 21.503 o
3 0 28 3.273 3.695 3.250 315.479 o
3 0 29 2.017 2.708 2.644 478.407 o
3 0 30 27.144 30.867 4.920 65.432 o
3 1 0 479.002 526.158 5.903 2.054 o
3 1 1 1079.430 1001.550 8.897 0.560 o
3 1 2 46.725 48.081 1.905 50.925 o
3 1 3 73.630 77.382 2.202 29.733 o
3 1 4 138.801 158.349 3.105 12.768 o
3 1 5 22.995 25.523 1.505 107.574 o
3 1 6 63.835 70.973 2.180 34.366 o
3 1 7 386.572 358.792 5.723 3.164 o
3 1 8 12.761 9.599 0.965 229.856 o
3 1 9 274.791 232.695 4.355 5.583 o
3 1 10 84.570 93.549 2.816 24.292 o
3 1 11 589.180 629.050 9.044 1.465 o
3 1 12 538.589 557.334 8.317 1.734 o
3 1 13 39.928 35.666 2.484 61.701 o
3 1 14 351.296 362.474 6.113 3.465 o
3 1 15 415.101 441.459 6.539 2.622 o
3 1 16 5.640 6.862 1.415 401.542 o
3 1 17 53.225 50.470 3.278 42.776 o
3 1 18 5.785 6.893 1.791 362.935 o
3 1 19 108.245 107.271 4.181 18.188 o
3 1 20 28.820 20.268 2.925 88.153 o
3 1 21 173.279 173.737 9.328 8.780 o
3 1 22 80.867 74.496 5.815 24.295 o
3 1 23 988.624 1030.160 26.481 0.571 o
3 1 24 87.023 95.251 6.632 20.324 o
3 1 25 386.282 373.238 12.121 2.910 o
3 1 26 2.920 7.461 2.377 384.045 o
3 1 27 169.107 186.294 8.716 8.856 o
3 1 28 59.401 60.575 5.717 32.119 o
3 1 29 85.735 93.160 6.748 20.571 o
3 1 30 10.760 12.414 3.795 148.354 o
3 2 0 29.262 48.880 1.678 69.466 o
3 2 1 456.054 370.556 5.452 2.604 o
3 2 2 85.269 90.937 2.667 24.519 o
3 2 3 292.791 274.179 5.249 4.818 o
3 2 4 800.705 823.767 11.240 0.884 o
3 2 5 85.258 91.066 2.499 24.606 o
3 2 6 653.915 582.322 8.352 1.364 o
3 2 7 252.615 211.351 3.808 6.374 o
3 2 8 793.629 716.687 8.577 0.975 o
3 2 9 151.014 139.450 3.753 12.426 o
3 2 10 362.649 328.947 5.662 3.532 o
3 2 11 518.239 507.229 7.446 1.913 o
3 2 12 297.383 319.028 6.020 4.369 o
3 2 13 729.572 751.277 11.147 1.036 o
3 2 14 229.506 252.172 5.516 6.322 o
3 2 15 19.198 23.117 1.999 120.557 o
3 2 16 48.116 46.036 2.233 49.986 o
3 2 17 0.662 2.346 1.033 1610.450 o
3 2 18 209.715 207.008 7.327 7.305 o
3 2 19 57.889 52.144 4.360 37.463 o
3 2 20 173.393 170.812 6.654 9.511 o
3 2 21 484.782 504.927 12.184 1.988 o
3 2 22 190.248 204.297 7.036 8.049 o
3 2 23 74.392 83.074 4.491 26.452 o
3 2 24 45.961 44.640 4.173 46.576 o
3 2 25 490.637 495.616 14.502 1.938 o
3 2 26 55.584 48.673 5.197 37.169 o
3 2 27 15.012 6.864 3.863 138.800 o
3 2 28 24.678 25.186 3.920 82.163 o
3 2 29 14.918 11.702 3.307 142.136 o
3 2 30 16.441 15.535 3.600 120.659 o
3 3 0 901.825 982.839 9.655 0.699 o
3 3 1 331.055 382.623 6.295 3.563 o
3 3 2 227.858 198.780 4.332 7.215 o
3 3 3 256.083 208.127 4.597 6.277 o
3 3 4 218.299 254.993 5.064 6.615 o
3 3 5 106.332 84.305 2.843 20.916 o
3 3 6 745.741 795.993 9.624 0.983 o
3 3 7 38.165 23.822 1.618 75.076 o
3 3 8 153.260 151.804 3.201 11.931 o
3 3 9 70.467 68.639 2.758 31.735 o
3 3 10 49.692 60.165 2.234 44.031 o
3 3 11 422.541 418.409 7.347 2.635 o
3 3 12 424.368 383.901 6.534 2.754 o
3 3 13 550.588 515.788 11.365 1.731 o
3 3 14 117.396 128.533 3.853 15.916 o
3 3 15 22.659 33.216 2.428 91.511 o
3 3 16 162.740 188.475 5.127 9.920 o
3 3 17 71.946 74.034 3.144 29.943 o
3 3 18 143.794 146.055 4.267 12.596 o
3 3 19 10.810 19.406 2.899 153.999 o
3 3 20 47.505 48.587 4.648 42.847 o
3 3 21 6.065 4.854 1.922 374.402 o
3 3 22 120.863 123.039 6.342 14.723 o
3 3 23 98.819 102.373 6.084 18.567 o
3 3 24 116.194 127.083 6.831 14.708 o
3 3 25 281.414 263.466 9.474 4.820 o
3 3 26 20.673 17.355 3.157 110.480 o
3 3 27 54.293 52.668 5.471 36.128 o
3 3 28 58.489 68.968 6.571 29.242 o
3 3 29 5.374 10.311 2.964 242.932 o
3 4 0 291.342 356.007 15.190 3.639 o
3 4 1 82.445 103.064 3.380 23.355 o
3 4 2 39.216 31.724 2.241 65.749 o
3 4 3 410.830 392.478 6.606 2.819 o
3 4 4 49.846 46.660 2.683 47.498 o
3 4 5 47.297 45.301 2.273 50.826 o
3 4 6 205.790 216.483 4.927 7.585 o
3 4 7 41.278 51.278 2.772 52.020 o
3 4 8 130.238 129.111 3.398 14.707 o
3 4 9 146.005 180.645 5.332 11.019 o
3 4 10 272.010 268.419 5.050 5.247 o
3 4 11 4.252 12.012 1.392 362.114 o
3 4 12 203.809 226.060 5.219 7.461 o
3 4 13 171.438 161.929 6.257 9.914 o
3 4 14 61.199 49.212 3.228 38.952 o
3 4 15 80.900 73.143 3.369 27.248 o
3 4 16 320.087 319.092 7.529 4.001 o
3 4 17 65.431 80.721 4.298 29.494 o
3 4 18 80.300 81.913 3.798 25.873 o
3 4 19 7.033 5.587 1.667 355.038 o
3 4 20 125.253 125.094 4.161 15.157 o
3 4 21 311.110 310.852 8.716 4.106 o
3 4 22 77.958 75.386 6.021 24.550 o
3 4 23 172.205 170.436 8.070 9.229 o
3 4 24 71.582 60.701 5.658 28.472 o
3 4 25 2.747 1.201 3.198 371.189 o
3 4 26 62.891 41.612 4.695 36.794 o
3 4 27 21.633 24.563 4.354 83.709 o
3 5 0 1.904 3.891 1.900 638.753 o
3 5 1 720.751 735.726 17.530 1.025 o
3 5 2 272.196 303.512 7.064 4.819 o
3 5 3 45.487 48.966 2.961 49.117 o
3 5 4 978.592 1001.860 14.646 0.620 o
3 5 5 90.523 77.069 3.632 24.213 o
3 5 6 332.695 318.892 6.233 3.902 o
3 5 7 107.694 120.079 3.721 17.631 o
3 5 8 50.772 65.160 2.454 41.578 o
3 5 9 155.994 137.949 3.909 12.088 o
3 5 10 226.457 235.427 5.689 6.604 o
3 5 11 151.456 167.949 3.908 11.385 o
3 5 12 323.139 359.670 6.796 3.756 o
3 5 13 137.995 133.050 4.120 13.619 o
3 5 14 591.712 570.872 10.647 1.525 o
3 5 15 373.874 366.224 8.351 3.172 o
3 5 16 211.904 175.438 5.736 7.988 o
3 5 17 20.785 18.660 2.663 114.822 o
3 5 18 457.781 472.492 11.552 2.196 o
3 5 19 31.283 25.776 3.005 77.717 o
3 5 20 51.814 49.434 3.445 43.514 o
3 5 21 29.456 23.207 2.918 83.958 o
3 5 22 28.955 27.070 4.414 69.594 o
3 5 23 21.565 24.863 2.469 104.749 o
3 5 24 22.957 15.356 3.607 100.408 o
3 5 25 212.960 231.419 10.056 6.454 o
3 5 26 55.143 49.288 5.129 37.413 o
3 6 0 58.637 40.019 4.616 39.331 o
3 6 1 104.842 110.758 6.658 16.848 o
3 6 2 202.256 221.322 9.360 6.988 o
3 6 3 81.769 100.327 3.849 23.428 o
3 6 4 48.882 51.225 4.231 42.589 o
3 6 5 10.895 14.336 1.942 199.610 o
3 6 6 400.767 406.252 8.768 2.793 o
3 6 7 16.482 11.852 1.857 165.587 o
3 6 8 253.121 264.646 7.405 5.492 o
3 6 9 510.896 579.493 10.570 1.768 o
3 6 10 458.686 457.953 8.120 2.292 o
3 6 11 257.226 278.818 6.989 5.307 o
3 6 12 441.937 521.693 10.462 2.175 o
3 6 13 104.992 132.300 5.032 16.581 o
3 6 14 54.022 56.348 2.679 41.846 o
3 6 15 41.661 48.441 3.083 51.939 o
3 6 16 86.061 83.961 4.396 23.767 o
3 6 17 42.390 52.992 3.717 47.670 o
3 6 18 39.715 37.938 4.988 49.997 o
3 6 19 2.363 1.440 2.278 593.492 o
3 6 20 36.843 39.445 4.030 56.327 o
3 6 21 63.895 50.099 4.419 35.195 o
3 6 22 13.227 9.118 2.260 192.572 o
3 6 23 15.317 8.849 2.541 168.525 o
3 6 24 4.237 5.591 4.410 188.993 o
3 7 0 1.755 3.331 2.515 505.790 o
3 7 1 36.635 31.716 4.593 57.177 o
3 7 2 71.731 84.091 6.422 24.388 o
3 7 3 26.281 31.624 4.022 73.325 o
3 7 4 633.538 607.750 11.735 1.359 o
3 7 5 120.999 109.084 4.556 16.309 o
3 7 6 84.039 59.232 3.902 27.731 o
3 7 7 9.240 4.697 2.098 282.081 o
3 7 8 560.078 549.544 13.225 1.621 o
3 7 9 67.328 63.799 5.068 30.295 o
3 7 10 81.662 93.706 5.991 22.041 o
3 7 11 34.410 31.282 3.300 67.253 o
3 7 12 477.694 527.970 10.565 1.997 o
3 7 13 151.919 148.152 5.815 11.532 o
3 7 14 94.550 86.237 5.172 21.226 o
3 7 15 164.516 176.078 7.514 9.596 o
3 7 16 624.360 645.454 15.152 1.306 o
3 7 17 84.142 69.079 5.306 24.814 o
3 7 18 186.964 231.476 8.693 7.409 o
3 7 19 21.575 29.300 3.621 87.232 o
3 7 20 63.603 41.641 4.275 37.449 o
3 7 21 145.457 177.082 7.511 10.540 o
3 8 0 269.158 284.121 10.658 4.748 o
3 8 1 95.621 106.556 7.208 17.783 o
3 8 2 43.635 47.691 5.093 43.800 o
3 8 3 0.305 -3.701 2.655 715.701 o
3 8 4 28.459 15.482 3.187 91.735 o
3 8 5 26.150 17.092 2.653 100.904 o
3 8 6 31.302 27.942 3.146 74.978 o
3 8 7 85.464 77.087 6.539 22.225 o
3 8 8 66.102 99.398 7.417 22.563 o
3 8 9 261.480 252.667 10.326 5.170 o
3 8 10 66.416 56.943 5.780 30.305 o
3 8 11 20.552 23.910 3.317 99.251 o
3 8 12 151.991 157.675 7.307 10.782 o
3 8 13 9.173 8.905 2.633 221.480 o
3 8 14 194.513 210.126 9.415 7.372 o
3 8 15 11.706 0.367 2.623 244.859 o
3 8 16 31.381 32.942 3.475 69.106 o
3 8 17 6.487 8.013 2.800 254.496 o
3 9 0 91.357 90.372 6.945 19.714 o
3 9 1 5.582 2.031 2.970 313.656 o
3 9 2 118.436 137.423 8.334 13.244 o
3 9 3 72.494 97.153 12.511 15.305 o
3 9 4 105.751 124.852 12.465 11.969 o
3 9 5 120.105 89.739 9.412 14.359 o
3 9 6 111.705 153.797 8.561 13.009 o
3 9 7 14.623 10.890 3.172 149.368 o
3 9 8 192.999 209.510 14.998 6.239 o
3 9 9 48.459 46.707 5.231 40.937 o
3 9 10 9.713 4.561 3.030 220.146 o
4 0 0 1490.650 1356.580 22.414 0.308 o
4 0 1 331.314 252.992 5.965 4.359 o
4 0 2 718.201 1055.310 14.402 0.833 o
4 0 3 447.784 380.952 8.741 2.564 o
4 0 4 1137.450 877.440 11.917 0.559 o
4 0 5 97.302 96.910 3.489 21.050 o
4 0 6 849.956 815.385 11.691 0.829 o
4 0 7 44.790 39.734 2.676 54.223 o
4 0 8 122.622 82.567 3.609 18.190 o
4 0 9 662.684 766.543 10.790 1.139 o
4 0 10 18.856 48.969 2.728 81.056 o
4 0 11 1002.030 874.645 11.654 0.656 o
4 0 12 231.411 313.946 6.242 5.523 o
4 0 13 5.460 10.008 1.696 334.692 o
4 0 14 116.918 190.689 4.680 12.830 o
4 0 15 37.050 23.427 1.861 76.298 o
4 0 16 43.239 31.198 1.973 62.130 o
4 0 17 16.878 9.223 1.641 176.546 o
4 0 18 19.947 28.164 2.438 104.964 o
4 0 19 12.536 15.384 2.043 177.756 o
4 0 20 1.567 6.694 2.609 414.063 o
4 0 21 401.922 433.486 11.601 2.614 o
4 0 22 10.330 21.102 3.882 127.536 o
4 0 23 107.224 120.220 6.544 16.127 o
4 0 24 0.000 1.008 2.862 603.423 o
4 0 25 283.088 302.353 11.055 4.376 o
4 0 26 11.129 6.820 2.364 222.985 o
4 0 27 1.349 -3.162 2.281 776.127 o
4 0 28 71.407 57.743 6.053 28.226 o
4 1 0 1655.340 1578.600 14.977 0.252 o
4 1 1 7341.960 7851.390 63.541 0.013 o
4 1 2 3428.580 3643.600 32.701 0.059 o
4 1 3 2479.090 2877.330 26.941 0.103 o
4 1 4 259.903 226.922 5.438 5.903 o
4 1 5 293.948 334.881 6.289 4.295 o
4 1 6 196.960 213.433 5.768 7.840 o
4 1 7 46.281 51.163 3.273 46.931 o
4 1 8 759.646 769.696 12.270 0.972 o
4 1 9 184.445 252.868 5.906 7.576 o
4 1 10 576.554 544.586 9.270 1.622 o
4 1 11 816.683 789.867 11.569 0.884 o
4 1 12 1241.930 1194.010 20.334 0.415 o
4 1 13 43.580 27.876 2.242 62.811 o
4 1 14 346.185 375.010 10.373 3.303 o
4 1 15 71.279 85.272 3.224 28.374 o
4 1 16 336.883 347.651 7.786 3.635 o
4 1 17 171.713 163.627 4.356 10.241 o
4 1 18 30.869 45.871 2.219 67.467 o
4 1 19 43.282 44.039 3.433 51.263 o
4 1 20 527.814 536.634 11.254 1.775 o
4 1 21 497.011 532.897 14.425 1.844 o
4 1 22 178.910 211.840 8.899 7.959 o
4 1 23 964.336 919.755 20.486 0.645 o
4 1 24 42.217 45.283 4.734 46.785 o
4 1 25 153.173 127.568 7.904 11.391 o
4 1 26 24.483 15.681 4.788 81.489 o
4 1 27 51.422 40.773 5.092 41.397 o
4 1 28 60.303 44.368 5.207 36.045 o
4 2 0 559.372 696.908 9.440 1.451 o
4 2 1 4836.510 5105.650 61.529 0.030 o
4 2 2 630.651 643.274 8.842 1.344 o
4 2 3 1388.230 1527.190 17.262 0.316 o
4 2 4 1296.780 1221.740 15.139 0.395 o
4 2 5 466.790 538.120 9.667 2.036 o
4 2 6 146.341 163.328 4.422 11.764 o
4 2 7 274.443 270.149 6.358 5.111 o
4 2 8 179.176 164.877 4.840 9.738 o
4 2 9 116.048 139.604 4.507 15.225 o
4 2 10 33.908 47.916 3.115 59.160 o
4 2 11 215.484 194.695 5.757 7.530 o
4 2 12 192.618 167.527 5.105 9.006 o
4 2 13 218.023 227.436 10.808 6.260 o
4 2 14 55.551 58.591 3.271 39.349 o
4 2 15 24.521 50.094 2.961 69.770 o
4 2 16 113.381 111.841 3.920 17.342 o
4 2 17 212.233 158.731 5.656 8.299 o
4 2 18 163.846 172.437 5.789 10.141 o
4 2 19 152.620 159.170 6.853 10.845 o
4 2 20 27.443 33.957 3.830 71.437 o
4 2 21 154.855 175.936 6.735 10.290 o
4 2 22 276.738 281.552 8.511 4.825 o
4 2 23 465.800 456.752 12.463 2.176 o
4 2 24 15.340 23.312 3.844 107.015 o
4 2 25 0.889 2.481 2.436 622.962 o
4 2 26 258.359 254.875 10.482 5.190 o
4 2 27 0.594 3.264 4.121 269.713 o
4 2 28 23.123 8.525 3.160 117.039 o
4 3 0 197.799 289.800 5.193 6.689 o
4 3 1 531.972 580.439 8.181 1.719 o
4 3 2 1992.280 2205.870 24.126 0.161 o
4 3 3 238.799 216.851 5.380 6.550 o
4 3 4 399.718 371.881 7.068 2.971 o
4 3 5 122.933 160.271 4.467 13.638 o
4 3 6 15.073 6.306 1.304 214.560 o
4 3 7 123.051 131.474 4.481 14.941 o
4 3 8 95.365 70.932 2.977 24.302 o
4 3 9 319.665 340.287 7.383 3.885 o
4 3 10 0.292 1.948 1.140 1872.820 o
4 3 11 949.552 920.669 13.971 0.675 o
4 3 12 27.130 27.211 2.406 88.425 o
4 3 13 94.684 83.250 4.094 22.366 o
4 3 14 70.233 67.667 3.781 30.748 o
4 3 15 6.581 8.020 1.916 315.684 o
4 3 16 254.459 271.079 7.201 5.419 o
4 3 17 195.259 207.442 6.416 7.913 o
4 3 18 57.427 39.151 3.046 44.166 o
4 3 19 160.738 153.393 4.385 11.165 o
4 3 20 138.193 132.599 6.980 12.596 o
4 3 21 153.489 138.265 7.064 11.348 o
4 3 22 183.733 223.893 11.844 6.984 o
4 3 23 165.269 165.593 7.914 9.701 o
4 3 24 344.431 307.639 13.217 3.488 o
4 3 25 40.490 51.306 5.759 42.039 o
4 3 26 36.712 33.090 4.723 55.752 o
4 3 27 35.985 39.605 5.221 51.013 o
4 4 0 258.419 283.065 5.944 5.315 o
4 4 1 98.347 89.726 3.312 21.606 o
4 4 2 122.132 114.179 3.132 16.440 o
4 4 3 90.292 79.072 2.965 24.535 o
4 4 4 193.538 193.648 5.053 8.432 o
4 4 5 47.958 69.599 2.980 40.988 o
4 4 6 361.690 344.878 6.911 3.426 o
4 4 7 22.913 25.099 2.330 101.907 o
4 4 8 76.044 65.978 3.601 29.411 o
4 4 9 151.308 176.905 5.526 10.770 o
4 4 10 35.079 33.432 3.087 66.176 o
4 4 11 634.074 676.435 11.482 1.281 o
4 4 12 44.328 38.550 2.545 55.564 o
4 4 13 510.930 553.124 14.912 1.749 o
4 4 14 61.215 51.112 3.338 38.282 o
4 4 15 32.073 29.742 2.840 74.297 o
4 4 16 281.060 286.085 11.232 4.505 o
4 4 17 107.038 129.697 5.021 16.501 o
4 4 18 524.326 597.527 15.458 1.625 o
4 4 19 40.643 21.535 2.258 70.585 o
4 4 20 146.560 146.597 6.331 11.772 o
4 4 21 242.837 289.988 7.137 5.467 o
4 4 22 24.116 12.107 2.835 112.345 o
4 4 23 90.852 66.935 5.982 22.833 o
4 4 24 23.364 13.979 3.456 103.242 o
4 4 25 6.268 -0.556 2.553 373.459 o
4 5 0 2.610 -0.591 2.562 545.125 o
4 5 1 130.364 100.609 6.724 14.680 o
4 5 2 384.820 390.308 6.871 3.021 o
4 5 3 39.955 27.416 2.006 68.438 o
4 5 4 22.945 32.939 2.652 89.427 o
4 5 5 81.494 59.656 4.118 28.122 o
4 5 6 391.661 388.488 7.256 2.964 o
4 5 7 161.658 159.708 4.476 10.899 o
4 5 8 404.782 446.689 9.239 2.617 o
4 5 9 84.739 91.251 5.355 22.370 o
4 5 10 1380.650 1458.900 20.250 0.325 o
4 5 11 230.017 247.228 8.174 6.105 o
4 5 12 1166.280 1121.220 19.754 0.465 o
4 5 13 138.389 153.952 4.416 12.667 o
4 5 14 188.093 226.607 5.419 7.967 o
4 5 15 486.948 500.186 10.128 2.024 o
4 5 16 240.301 283.760 10.703 5.231 o
4 5 17 21.358 17.546 2.188 120.784 o
4 5 18 1.325 -1.095 1.654 1222.410 o
4 5 19 90.923 76.678 5.266 22.669 o
4 5 20 83.357 100.971 5.593 21.502 o
4 5 21 74.475 71.724 4.788 27.521 o
4 5 22 27.584 28.765 3.429 78.307 o
4 5 23 147.263 147.493 9.048 10.711 o
4 6 0 4.118 24.123 3.977 146.806 o
4 6 1 499.282 461.381 15.046 1.961 o
4 6 2 143.380 120.049 7.969 12.244 o
4 6 3 898.503 911.884 19.761 0.705 o
4 6 4 169.523 216.805 5.857 8.817 o
4 6 5 175.746 151.280 5.330 10.170 o
4 6 6 96.443 101.520 4.441 20.204 o
4 6 7 55.915 80.031 6.441 28.681 o
4 6 8 477.425 477.429 10.438 2.112 o
4 6 9 177.447 180.032 5.617 9.320 o
4 6 10 238.369 232.177 9.986 5.865 o
4 6 11 8.947 8.858 3.507 183.004 o
4 6 12 644.084 599.107 14.190 1.323 o
4 6 13 171.025 163.584 7.116 9.686 o
4 6 14 85.736 85.409 4.919 23.179 o
4 6 15 66.484 56.388 4.026 33.683 o
4 6 16 23.335 19.415 3.320 97.843 o
4 6 17 88.324 116.836 6.379 18.775 o
4 6 18 61.746 50.435 4.593 35.640 o
4 6 19 135.704 149.223 6.959 12.191 o
4 6 20 143.771 154.212 7.214 11.404 o
4 6 21 100.462 94.382 6.002 18.960 o
4 7 0 298.565 216.883 10.518 4.827 o
4 7 1 38.979 64.659 6.746 36.114 o
4 7 2 77.990 97.006 7.290 20.892 o
4 7 3 23.252 22.776 3.566 91.202 o
4 7 4 1.587 0.478 2.223 741.602 o
4 7 5 29.637 16.389 3.065 89.307 o
4 7 6 51.141 63.137 5.738 34.591 o
4 7 7 9.708 9.322 2.256 229.934 o
4 7 8 111.651 134.276 5.895 15.305 o
4 7 9 101.402 128.571 6.882 16.083 o
4 7 10 194.201 216.159 8.575 7.444 o
4 7 11 170.116 154.563 7.445 9.864 o
4 7 12 1.706 -2.512 3.117 450.491 o
4 7 13 14.203 22.280 3.554 117.441 o
4 7 14 335.311 342.686 10.884 3.537 o
4 7 15 135.462 123.806 7.282 12.994 o
4 7 16 5.319 2.329 3.017 311.019 o
4 7 17 3.664 -1.215 3.245 354.047 o
4 7 18 35.840 35.360 6.294 47.013 o
4 8 0 198.387 148.601 8.521 8.488 o
4 8 1 109.051 81.129 6.935 17.924 o
4 8 2 55.103 80.616 6.869 27.960 o
4 8 3 41.811 52.741 5.542 41.764 o
4 8 4 137.646 124.292 8.964 12.019 o
4 8 5 23.579 26.267 4.138 80.967 o
4 8 6 104.370 76.612 6.738 19.027 o
4 8 7 12.367 15.017 4.266 122.271 o
4 8 8 260.791 278.786 12.347 4.754 o
4 8 9 145.836 154.329 9.109 10.579 o
4 8 10 549.555 534.923 18.302 1.597 o
4 8 11 209.161 210.829 12.551 6.360 o
4 8 12 498.978 401.926 12.402 2.150 o
4 8 13 74.797 81.439 6.325 24.159 o
4 9 0 15.990 0.324 4.602 127.953 o
5 0 1 208.815 190.159 5.087 7.918 o
5 0 2 20.474 27.722 2.256 105.846 o
5 0 3 19.730 52.049 2.877 75.952 o
5 0 4 33.783 18.390 1.769 87.523 o
5 0 5 46.519 6.475 1.312 76.570 o
5 0 6 168.955 123.277 4.217 11.637 o
5 0 7 41.330 94.632 3.800 36.555 o
5 0 8 119.686 83.160 3.567 18.576 o
5 0 9 94.225 42.520 3.131 28.016 o
5 0 10 73.150 104.393 4.277 24.461 o
5 0 11 44.435 80.775 3.871 38.149 o
5 0 12 555.457 456.943 9.139 1.847 o
5 0 13 0.988 1.934 1.202 1389.160 o
5 0 14 2.102 1.451 1.444 960.333 o
5 0 15 14.712 21.461 2.788 131.122 o
5 0 16 83.702 102.121 4.366 22.445 o
5 0 17 11.927 17.054 2.053 175.723 o
5 0 18 29.601 36.783 2.648 73.763 o
5 0 19 4.336 13.995 1.752 309.310 o
5 0 20 334.721 346.965 7.707 3.665 o
5 0 21 95.382 77.687 2.564 23.810 o
5 0 22 59.077 83.809 6.370 27.465 o
5 0 23 1.178 3.553 2.279 603.966 o
5 0 24 563.105 554.112 18.289 1.531 o
5 0 25 15.172 33.541 12.140 28.088 o
5 0 26 78.853 104.253 8.283 19.065 o
5 1 0 269.846 215.254 6.249 5.752 o
5 1 1 98.369 99.090 3.948 20.409 o
5 1 2 70.475 50.105 3.196 34.668 o
5 1 3 175.985 207.966 5.332 8.816 o
5 1 4 24.376 35.076 2.563 84.892 o
5 1 5 61.275 68.337 3.601 34.089 o
5 1 6 114.528 72.447 3.874 19.994 o
5 1 7 2.198 0.987 1.256 1093.760 o
5 1 8 93.576 55.052 3.814 25.895 o
5 1 9 27.140 36.654 3.038 75.382 o
5 1 10 99.932 76.442 4.074 22.033 o
5 1 11 28.580 39.719 3.297 69.400 o
5 1 12 134.428 125.396 4.897 14.009 o
5 1 13 181.796 168.607 5.471 9.410 o
5 1 14 343.330 369.675 8.328 3.436 o
5 1 15 56.123 65.923 3.770 36.419 o
5 1 16 155.406 140.727 4.513 11.895 o
5 1 17 2.570 0.932 1.543 873.067 o
5 1 18 46.728 31.885 2.542 56.450 o
5 1 19 9.937 10.327 2.009 230.974 o
5 1 20 248.547 242.913 5.646 5.965 o
5 1 21 10.881 17.075 2.945 159.482 o
5 1 22 206.780 212.564 9.274 6.998 o
5 1 23 6.389 10.147 2.985 229.163 o
5 1 24 490.429 549.008 15.928 1.810 o
5 1 25 75.199 55.404 5.502 28.468 o
5 2 0 54.084 98.518 4.399 30.099 o
5 2 1 232.729 265.435 7.279 5.928 o
5 2 2 117.866 87.556 3.813 18.406 o
5 2 3 58.239 48.969 3.337 40.305 o
5 2 4 20.548 28.756 2.421 102.562 o
5 2 5 76.121 120.647 4.718 21.835 o
5 2 6 72.982 68.377 5.424 27.437 o
5 2 7 15.972 17.863 2.487 139.096 o
5 2 8 34.694 40.346 3.556 60.304 o
5 2 9 186.595 131.650 5.525 10.075 o
5 2 10 103.355 124.217 5.338 17.084 o
5 2 11 22.328 51.029 3.983 65.872 o
5 2 12 386.177 303.974 8.597 3.332 o
5 2 13 18.046 7.473 1.823 170.746 o
5 2 14 47.704 55.725 4.252 41.932 o
5 2 15 52.131 70.102 4.456 35.847 o
5 2 16 158.623 162.468 5.749 10.709 o
5 2 17 10.355 8.537 2.192 229.475 o
5 2 18 106.988 87.950 3.972 19.904 o
5 2 19 27.358 14.776 2.508 102.213 o
5 2 20 20.714 18.759 1.838 124.925 o
5 2 21 74.743 65.390 5.142 27.793 o
5 2 22 266.832 323.327 11.830 4.392 o
5 2 23 165.312 170.358 9.497 9.132 o
5 2 24 63.159 85.073 7.555 24.306 o
5 2 25 163.267 192.488 9.409 8.784 o
5 3 0 727.670 691.226 10.128 1.093 o
5 3 1 10.893 23.459 1.774 165.668 o
5 3 2 35.851 50.971 3.271 55.203 o
5 3 3 100.305 129.836 4.569 17.544 o
5 3 4 191.746 171.149 5.069 8.971 o
5 3 5 75.149 87.463 3.838 26.423 o
5 3 6 59.831 44.391 3.927 39.378 o
5 3 7 105.273 112.980 5.407 17.499 o
5 3 8 125.509 91.750 5.003 16.568 o
5 3 9 62.066 115.755 5.471 24.336 o
5 3 10 185.610 190.257 6.857 8.522 o
5 3 11 79.575 99.610 5.334 22.577 o
5 3 12 134.622 155.280 6.365 12.278 o
5 3 13 217.131 260.444 8.238 6.247 o
5 3 14 128.474 119.275 5.682 14.507 o
5 3 15 178.319 234.180 7.687 7.829 o
5 3 16 239.796 279.119 8.447 5.520 o
5 3 17 49.347 60.600 4.137 40.073 o
5 3 18 21.430 15.924 2.165 123.949 o
5 3 19 46.063 53.855 4.057 43.977 o
5 3 20 7.713 7.013 1.671 317.136 o
5 3 21 240.337 286.668 12.639 4.984 o
5 3 22 29.274 27.461 4.114 71.278 o
5 3 23 118.662 143.318 11.540 11.249 o
5 3 24 196.972 199.868 10.408 7.254 o
5 4 0 2.473 14.454 1.104 401.172 o
5 4 1 107.750 103.750 2.781 19.149 o
5 4 2 66.249 91.011 2.768 29.445 o
5 4 3 57.291 66.663 2.881 37.243 o
5 4 4 39.281 28.837 2.101 68.047 o
5 4 5 154.116 144.579 4.547 11.843 o
5 4 6 52.931 43.890 3.372 44.704 o
5 4 7 177.255 185.303 5.793 9.177 o
5 4 8 6.694 4.311 1.968 358.434 o
5 4 9 50.487 50.983 4.168 41.938 o
5 4 10 19.327 45.228 4.011 73.639 o
5 4 11 98.452 102.197 5.569 19.030 o
5 4 12 199.987 234.943 8.018 7.074 o
5 4 13 267.216 268.654 7.319 5.190 o
5 4 14 192.946 129.523 6.334 9.635 o
5 4 15 67.878 84.272 5.762 26.208 o
5 4 16 45.811 39.968 5.080 44.852 o
5 4 17 162.010 165.126 6.844 10.169 o
5 4 18 94.907 119.150 5.995 18.035 o
5 4 19 107.356 89.323 5.562 18.686 o
5 4 20 15.396 10.579 3.458 138.766 o
5 4 21 20.820 24.043 4.033 89.651 o
5 4 22 18.160 5.890 4.017 123.474 o
5 5 0 0.011 3.386 2.679 574.218 o
5 5 1 219.684 243.101 5.084 6.739 o
5 5 2 0.629 2.628 1.336 1280.660 o
5 5 3 29.104 39.055 3.239 69.485 o
5 5 4 42.429 63.434 3.264 45.442 o
5 5 5 257.207 264.191 6.392 5.494 o
5 5 6 59.662 56.351 2.767 38.738 o
5 5 7 184.198 159.736 5.199 9.556 o
5 5 8 175.139 205.913 6.154 8.758 o
5 5 9 153.727 206.664 6.826 9.554 o
5 5 10 155.857 162.063 5.744 10.883 o
5 5 11 232.884 332.663 10.305 4.975 o
5 5 12 223.960 216.689 9.418 6.460 o
5 5 13 113.015 123.070 9.067 13.800 o
5 5 14 168.768 178.328 8.279 9.152 o
5 5 15 79.257 58.416 4.934 27.821 o
5 5 16 42.081 49.133 4.591 46.162 o
5 5 17 23.259 39.254 3.807 73.855 o
5 5 18 49.257 58.848 4.838 38.713 o
5 5 19 29.725 34.818 5.339 57.600 o
5 5 20 65.686 58.212 4.549 32.711 o
5 6 0 7.498 -0.292 2.435 350.079 o
5 6 1 62.821 51.718 7.122 29.241 o
5 6 2 49.203 61.152 5.881 35.353 o
5 6 3 447.575 512.008 14.811 2.078 o
5 6 4 36.728 31.162 1.894 70.720 o
5 6 5 94.882 85.362 4.889 21.489 o
5 6 6 90.710 88.910 4.553 22.212 o
5 6 7 341.071 269.844 7.829 4.032 o
5 6 8 15.306 20.777 3.229 122.091 o
5 6 9 16.525 23.892 3.454 108.801 o
5 6 10 1.070 4.872 2.093 613.315 o
5 6 11 37.009 34.983 4.027 58.313 o
5 6 12 21.049 17.250 2.864 113.597 o
5 6 13 46.083 47.861 4.587 44.084 o
5 6 14 36.915 41.480 4.358 53.791 o
5 6 15 237.499 244.626 9.218 5.844 o
5 6 16 5.158 1.668 2.429 400.607 o
5 6 17 28.097 22.991 4.593 72.056 o
5 7 0 2.686 0.047 3.464 347.164 o
5 7 1 143.368 148.469 8.418 11.152 o
5 7 2 13.917 5.768 4.191 137.086 o
5 7 3 23.490 22.979 3.602 90.061 o
5 7 4 18.469 38.541 4.801 72.765 o
5 7 5 107.545 106.403 10.793 13.670 o
5 7 6 65.800 52.143 5.622 31.592 o
5 7 7 104.183 81.561 4.278 20.683 o
5 7 8 56.865 86.951 8.666 23.425 o
5 7 9 22.140 27.810 3.780 85.929 o
5 7 10 33.689 29.627 3.994 65.003 o
5 7 11 93.907 109.391 7.160 17.861 o
5 7 12 5.011 3.679 4.005 217.016 o
5 7 13 158.577 186.167 8.419 9.393 o
5 8 0 0.046 -5.776 2.206 1079.430 o
5 8 1 16.012 11.167 3.160 141.559 o
5 8 2 6.389 3.426 4.443 178.586 o
5 8 3 25.007 20.925 5.287 71.150 o
5 8 4 20.758 20.186 4.818 83.771 o
5 8 5 69.474 73.141 6.904 25.323 o
6 0 0 329.846 289.970 10.855 3.880 o
6 0 1 299.962 204.721 7.211 5.184 o
6 0 2 124.082 137.452 4.529 14.536 o
6 0 3 9.402 37.044 3.038 117.081 o
6 0 4 0.089 -0.636 1.080 4170.330 o
6 0 5 13.518 37.804 2.813 105.592 o
6 0 6 59.436 76.414 3.938 32.728 o
6 0 7 382.001 434.163 8.419 2.836 o
6 0 8 830.005 910.067 14.132 0.792 o
6 0 9 44.623 85.776 4.155 36.342 o
6 0 10 138.898 82.889 4.218 15.920 o
6 0 11 113.340 97.804 4.497 17.971 o
6 0 12 1430.240 1255.750 18.140 0.342 o
6 0 13 26.341 22.436 2.676 93.431 o
6 0 14 29.697 62.906 4.172 51.752 o
6 0 15 188.850 194.724 6.260 8.413 o
6 0 16 11.056 19.261 2.935 152.054 o
6 0 17 139.666 155.207 7.978 11.344 o
6 0 18 75.672 80.506 4.962 25.878 o
6 0 19 305.922 313.346 8.850 4.149 o
6 0 20 126.037 147.747 6.044 13.332 o
6 0 21 0.027 -1.980 2.144 1147.000 o
6 0 22 113.248 107.563 7.224 15.712 o
6 1 0 71.466 48.220 3.830 33.670 o
6 1 1 216.949 218.700 6.968 6.962 o
6 1 2 475.360 455.361 10.347 2.176 o
6 1 3 341.495 333.848 7.568 3.668 o
6 1 4 59.024 64.987 3.854 35.236 o
6 1 5 22.370 24.300 2.408 103.842 o
6 1 6 49.148 80.942 4.181 35.400 o
6 1 7 235.110 204.546 6.785 6.674 o
6 1 8 21.405 8.864 1.927 143.609 o
6 1 9 222.289 304.322 7.490 5.711 o
6 1 10 265.060 286.350 7.753 5.038 o
6 1 11 95.042 74.440 4.385 22.915 o
6 1 12 43.047 63.397 4.186 42.578 o
6 1 13 64.212 96.638 5.000 26.666 o
6 1 14 46.665 49.496 3.664 46.125 o
6 1 15 1.060 1.393 1.357 1335.350 o
6 1 16 59.766 69.602 4.251 33.332 o
6 1 17 13.113 16.272 2.303 164.062 o
6 1 18 40.048 47.085 3.343 52.972 o
6 1 19 26.678 31.700 3.170 79.340 o
6 1 20 132.805 138.829 7.081 12.720 o
6 1 21 24.471 20.811 4.222 83.400 o
6 1 22 99.364 103.492 8.054 16.795 o
6 2 0 2531.570 2310.010 28.023 0.115 o
6 2 1 348.951 337.187 9.125 3.510 o
6 2 2 4169.290 4385.700 50.396 0.040 o
6 2 3 51.497 53.804 4.598 39.500 o
6 2 4 321.955 317.202 7.717 3.981 o
6 2 5 358.893 336.532 8.768 3.430 o
6 2 6 52.631 41.018 3.671 44.995 o
6 2 7 71.324 82.107 5.092 26.581 o
6 2 8 137.791 146.624 5.820 12.554 o
6 2 9 8.401 10.425 3.023 202.975 o
6 2 10 30.561 27.559 3.267 75.622 o
6 2 11 15.818 23.291 2.905 120.880 o
6 2 12 87.510 75.979 5.478 23.178 o
6 2 13 6.484 2.543 1.672 429.655 o
6 2 14 169.312 198.328 7.350 8.923 o
6 2 15 55.263 57.401 4.657 36.769 o
6 2 16 80.302 54.686 4.384 28.825 o
6 2 17 39.349 44.064 3.896 52.707 o
6 2 18 46.163 27.688 3.127 56.986 o
6 2 19 196.119 191.393 6.641 8.137 o
6 2 20 358.856 370.617 21.835 2.624 o
6 2 21 20.028 11.098 4.220 104.701 o
6 3 0 1743.660 1756.670 22.522 0.218 o
6 3 1 358.499 361.133 8.136 3.339 o
6 3 2 91.360 111.086 6.079 19.003 o
6 3 3 28.262 46.571 5.880 50.618 o
6 3 4 173.569 190.414 6.574 9.075 o
6 3 5 213.507 173.105 6.286 7.894 o
6 3 6 103.801 136.467 5.695 16.123 o
6 3 7 89.629 106.286 5.265 20.298 o
6 3 8 18.396 7.541 1.923 165.989 o
6 3 9 14.353 24.842 3.296 116.956 o
6 3 10 2.631 -1.329 1.902 778.260 o
6 3 11 11.796 12.879 2.724 174.207 o
6 3 12 8.099 17.451 3.507 158.507 o
6 3 13 105.755 126.492 6.409 16.032 o
6 3 14 16.906 6.871 2.498 165.479 o
6 3 15 47.190 63.653 7.399 31.409 o
6 3 16 81.150 66.779 4.838 26.373 o
6 3 17 209.073 178.274 7.322 7.795 o
6 3 18 62.560 81.978 5.317 28.592 o
6 3 19 194.615 161.730 6.897 8.726 o
6 3 20 76.762 87.462 6.812 22.526 o
6 4 0 0.287 3.525 1.524 1102.810 o
6 4 1 19.542 18.301 1.641 133.161 o
6 4 2 187.706 189.417 5.021 8.760 o
6 4 3 32.841 27.749 2.069 78.844 o
6 4 4 28.523 34.438 2.955 75.479 o
6 4 5 48.079 62.250 3.470 41.915 o
6 4 6 18.620 30.436 2.563 104.232 o
6 4 7 395.988 447.067 10.638 2.637 o
6 4 8 79.698 63.306 4.554 27.563 o
6 4 9 66.101 94.856 6.489 24.345 o
6 4 10 323.119 313.432 10.145 3.864 o
6 4 11 704.750 678.974 15.500 1.112 o
6 4 12 115.028 129.102 7.080 14.583 o
6 4 13 427.431 422.717 11.784 2.486 o
6 4 14 29.641 24.923 3.428 78.079 o
6 4 15 84.775 96.530 9.228 17.747 o
6 4 16 115.740 126.251 7.083 14.647 o
6 4 17 72.700 88.685 6.103 24.143 o
6 4 18 2.997 5.251 2.945 341.090 o
6 5 0 210.743 260.187 8.213 6.411 o
6 5 1 12.004 11.605 1.634 211.000 o
6 5 2 35.870 34.463 3.420 62.915 o
6 5 3 107.501 111.437 6.214 16.804 o
6 5 4 113.298 74.794 4.695 19.487 o
6 5 5 250.825 231.723 8.264 5.802 o
6 5 6 14.803 24.930 2.469 128.525 o
6 5 7 149.140 166.829 6.347 10.974 o
6 5 8 81.398 62.121 4.637 27.162 o
6 5 9 728.775 783.537 17.335 0.979 o
6 5 10 17.477 23.779 3.352 107.594 o
6 5 11 527.220 509.568 13.612 1.790 o
6 5 12 183.708 176.551 7.794 8.681 o
6 5 13 439.006 443.103 12.635 2.342 o
6 5 14 35.087 47.545 4.654 51.422 o
6 5 15 203.216 210.442 8.644 7.242 o
6 6 0 144.272 108.978 9.454 11.844 o
6 6 1 81.244 62.348 7.231 23.474 o
6 6 2 84.237 104.307 8.137 18.501 o
6 6 3 138.847 119.950 9.436 11.848 o
6 6 4 0.808 0.534 2.365 770.300 o
6 6 5 220.707 254.360 10.556 5.931 o
6 6 6 61.532 49.319 3.840 37.577 o
6 6 7 3.937 1.686 2.510 436.959 o
6 6 8 17.111 20.191 3.027 119.863 o
6 6 9 207.292 165.642 6.704 8.189 o
6 6 10 29.747 43.040 4.926 56.387 o
6 6 11 15.773 14.450 3.088 136.349 o
7 0 1 2.099 -0.143 1.445 1144.510 o
7 0 2 49.172 41.946 3.493 47.484 o
7 0 3 0.853 -0.695 1.438 1712.370 o
7 0 4 11.904 14.116 1.957 190.673 o
7 0 5 1.564 1.198 1.602 1021.730 o
7 0 6 0.020 -1.206 1.619 2007.180 o
7 0 7 0.598 5.524 1.709 756.619 o
7 0 8 0.942 -0.354 1.629 1398.910 o
7 0 9 9.615 11.520 2.644 201.907 o
7 0 10 0.362 -1.548 1.834 1396.690 o
7 0 11 6.091 13.400 2.243 252.878 o
7 0 12 13.355 14.388 3.008 150.958 o
7 0 13 251.123 214.255 6.628 6.157 o
7 0 14 17.981 17.039 2.502 131.340 o
7 0 15 11.937 22.625 2.950 138.105 o
7 0 16 5.599 12.069 2.339 266.181 o
7 1 0 62.063 41.241 3.492 40.002 o
7 1 1 77.270 74.047 4.551 26.795 o
7 1 2 0.523 1.022 1.449 1583.930 o
7 1 3 43.292 28.821 2.790 60.627 o
7 1 4 12.617 9.581 1.935 206.506 o
7 1 5 5.235 10.042 1.974 319.494 o
7 1 6 48.635 49.005 3.458 45.584 o
7 1 7 74.911 71.064 4.536 27.832 o
7 1 8 43.211 32.531 3.073 57.711 o
7 1 9 26.164 15.490 2.222 107.464 o
7 1 10 22.892 21.699 2.659 103.489 o
7 1 11 10.034 8.830 1.890 244.911 o
7 1 12 27.077 19.244 2.458 97.466 o
7 1 13 33.965 30.736 3.046 69.628 o
7 1 14 63.662 59.005 4.422 33.543 o
7 1 15 62.561 64.598 4.765 32.288 o
7 1 16 27.953 45.475 4.130 61.676 o
7 2 0 39.042 10.271 2.144 83.097 o
7 2 1 96.389 87.537 4.910 21.021 o
7 2 2 128.968 164.428 6.385 12.348 o
7 2 3 12.918 5.426 2.638 199.598 o
7 2 4 12.224 12.454 2.605 176.237 o
7 2 5 79.213 72.106 4.970 26.028 o
7 2 6 31.584 43.544 4.186 58.600 o
7 2 7 32.770 29.782 3.167 71.271 o
7 2 8 58.611 48.039 3.953 39.020 o
7 2 9 34.615 36.230 3.760 61.549 o
7 2 10 4.338 2.843 2.029 474.842 o
7 2 11 19.040 29.084 3.502 94.356 o
7 2 12 56.421 40.623 4.687 40.086 o
7 2 13 25.841 19.571 3.004 94.936 o
7 2 14 8.246 7.471 2.818 232.202 o
7 2 15 240.740 213.953 7.898 6.278 o
7 3 0 34.549 37.726 3.821 60.495 o
7 3 1 12.779 5.187 2.044 226.102 o
7 3 2 67.231 69.740 4.244 30.726 o
7 3 3 26.169 41.361 3.560 69.923 o
7 3 4 30.844 32.047 3.786 68.407 o
7 3 5 53.833 35.463 4.017 44.969 o
7 3 6 75.685 73.212 4.840 26.940 o
7 3 7 49.120 44.981 5.026 41.721 o
7 3 8 2.841 1.409 1.951 652.787 o
7 3 9 34.983 26.521 3.258 69.904 o
7 3 10 30.234 33.970 3.504 69.783 o
7 3 11 41.509 53.698 4.390 45.778 o
7 3 12 95.628 74.257 4.965 22.298 o
7 3 13 185.550 182.505 7.953 8.456 o
7 4 0 96.631 90.093 4.513 21.072 o
7 4 1 28.966 26.571 3.455 77.619 o
7 4 2 45.835 62.988 5.608 37.149 o
7 4 3 15.994 11.913 3.327 135.909 o
7 4 4 111.172 131.668 7.550 14.543 o
7 4 5 23.709 20.170 2.459 105.448 o
7 4 6 0.355 3.996 2.698 523.761 o
7 4 7 57.288 52.232 4.545 37.282 o
7 4 8 25.769 23.862 3.167 88.644 o
7 4 9 28.561 23.046 3.167 83.823 o
7 4 10 88.084 77.987 6.355 21.891 o
7 4 11 283.956 300.412 9.518 4.495 o
7 5 0 9.893 5.414 7.299 76.977 o
7 5 1 0.814 -5.438 3.379 428.218 o
7 5 2 41.654 37.233 5.190 47.949 o
7 5 3 51.255 62.280 5.059 36.458 o
7 5 4 84.487 81.849 5.394 23.289 o
7 5 5 137.296 149.359 13.460 9.277 o
8 0 0 0.002 -1.900 2.397 923.864 o
8 0 1 36.347 13.324 2.401 83.820 o
8 0 2 5.607 6.944 2.289 322.365 o
8 0 3 21.748 25.205 3.152 96.493 o
8 0 4 38.258 21.876 2.841 70.941 o
8 0 5 0.059 -0.624 2.001 1302.810 o
8 0 6 44.033 26.160 3.053 60.200 o
8 1 0 106.164 103.483 5.257 18.093 o
8 1 1 67.194 67.508 6.383 27.451 o
8 1 2 13.801 12.566 2.396 169.923 o
8 1 3 48.975 32.174 3.360 51.701 o
8 1 4 13.575 8.774 3.893 140.282 o
8 1 5 61.259 62.983 4.515 33.522 o
;
_iucr_refine_instructions_details 
;
TITL Fac97_0m_a.res in P2(1)2(1)2(1)
REM Old TITL Fac97_0m in P2(1)2(1)2(1)
REM SHELXT solution in P2(1)2(1)2(1)
REM R1 0.159, Rweak 0.016, Alpha 0.002, Orientation as input
REM Flack x = 0.098 ( 0.374 ) from Parsons' quotients
REM Formula found by SHELXT: C22 N O6
CELL 0.71073 6.8385 8.6736 27.7797 90 90 90
ZERR 4 0.0002 0.0003 0.001 0 0 0
LATT -1
SYMM 0.5-X,-Y,0.5+Z
SYMM -X,0.5+Y,0.5-Z
SYMM 0.5+X,0.5-Y,-Z
SFAC C H N O
UNIT 72 48 16 28

L.S. 10
PLAN  20
TEMP 0
BOND $H
LIST 6
FMAP 2
ACTA 
EXTI 0.037065
OMIT -3 50.1
OMIT 0 1 1
WGHT 0.082163 1.815195
FVAR 0.997341
REM <olex2.extras>
REM <HklSrc "%.\\Fac97_0m_a.hkl">
REM </olex2.extras>

O1    4    -0.41698 -0.16966 -0.45774  11.00000  0.56872  0.04416  0.04407 =
 0.02171 -0.02191  0.02800 
O2    4    -0.37515 -0.36166 -0.49274  11.00000  0.27870  0.05462  0.02173 =
 0.00969  0.01106  0.04847 
O3    4    -0.44166 -0.15600 -0.36655  11.00000  0.03462  0.02169  0.05191 =
 0.00100 -0.01330  0.00216 
AFIX 147
H3    2    -0.44738 -0.12612 -0.33858  11.00000 -1.50000 
AFIX 0
O4    4    -0.42977 -0.18581 -0.27537  11.00000  0.03585  0.02781  0.05053 =
 -0.01517  0.00133  0.00391 
O5    4    -0.36856 -0.40678 -0.24281  11.00000  0.05163  0.03773  0.02313 =
 -0.00443  0.00523 -0.00847 
O6    4    -0.23450 -0.85174 -0.33610  11.00000  0.04890  0.02271  0.03379 =
 0.00320 -0.00995  0.00532 
O7    4    -0.20491 -0.83575 -0.41382  11.00000  0.03462  0.03168  0.03277 =
 -0.01265 -0.00244  0.00313 
N1    3    -0.38369 -0.29702 -0.45699  11.00000  0.04112  0.02828  0.03185 =
 0.01159 -0.00938 -0.00906 
N2    3    -0.39087 -0.32627 -0.27792  11.00000  0.02183  0.02832  0.03084 =
 -0.00746  0.00195 -0.00319 
N3    3    -0.24120 -0.77943 -0.37422  11.00000  0.02078  0.02145  0.02958 =
 -0.00449 -0.00290  0.00080 
N4    3    -0.36693 -0.11650 -0.57368  11.00000  0.02721  0.02885  0.02076 =
 0.00566 -0.00079 -0.00218 
AFIX 43
H4    2    -0.38307 -0.17155 -0.54824  11.00000 -1.20000 
AFIX 0
C1    1    -0.39502 -0.30368 -0.36731  11.00000  0.01413  0.01758  0.03275 =
 0.00205 -0.00471 -0.00063 
C2    1    -0.36700 -0.38101 -0.41138  11.00000  0.01783  0.02842  0.02392 =
 0.00714 -0.00353 -0.00795 
C3    1    -0.31719 -0.53524 -0.41420  11.00000  0.01537  0.02723  0.02257 =
 -0.00201  0.00047 -0.00594 
AFIX 43
H3a   2    -0.29901 -0.58282 -0.44387  11.00000 -1.20000 
AFIX 0
C5    1    -0.29515 -0.61674 -0.37192  11.00000  0.01417  0.01957  0.02412 =
 0.00041 -0.00232 -0.00187 
C6    1    -0.32268 -0.54889 -0.32748  11.00000  0.01426  0.02191  0.02280 =
 0.00186 -0.00278  0.00142 
AFIX 43
H6    2    -0.30996 -0.60632 -0.29938  11.00000 -1.20000 
AFIX 0
C7    1    -0.36925 -0.39482 -0.32553  11.00000  0.01763  0.02039  0.02360 =
 -0.00405  0.00233 -0.00249 
C8    1    -0.31208  0.03600 -0.57421  11.00000  0.01582  0.02617  0.02591 =
 0.00205  0.00209  0.00291 
C9    1    -0.26118  0.13258 -0.53568  11.00000  0.02114  0.04065  0.02764 =
 -0.00237  0.00102 -0.00226 
AFIX 43
H9    2    -0.26418  0.09790 -0.50401  11.00000 -1.20000 
AFIX 0
C10   1    -0.20658  0.28111 -0.54692  11.00000  0.02216  0.03723  0.03868 =
 -0.01205  0.00146 -0.00058 
AFIX 43
H10   2    -0.17237  0.34775 -0.52208  11.00000 -1.20000 
AFIX 0
C11   1    -0.20069  0.33523 -0.59409  11.00000  0.02213  0.02222  0.05418 =
 -0.00183  0.00642  0.00586 
AFIX 43
H11   2    -0.16499  0.43696 -0.59998  11.00000 -1.20000 
AFIX 0
C12   1    -0.24713  0.23993 -0.63222  11.00000  0.01722  0.03177  0.03232 =
 0.00728  0.00330  0.00271 
AFIX 43
H12   2    -0.24187  0.27610 -0.66371  11.00000 -1.20000 
AFIX 0
C13   1    -0.30240  0.08744 -0.62244  11.00000  0.01136  0.02711  0.02640 =
 0.00106  0.00117  0.00180 
C14   1    -0.35271 -0.04390 -0.65202  11.00000  0.01591  0.02535  0.02588 =
 0.00239  0.00067  0.00372 
C15   1    -0.36422 -0.06756 -0.70174  11.00000  0.01831  0.03473  0.02425 =
 0.00567  0.00098  0.00483 
AFIX 43
H15   2    -0.33811  0.01236 -0.72311  11.00000 -1.20000 
AFIX 0
C16   1    -0.41520 -0.21221 -0.71847  11.00000  0.02176  0.04200  0.02431 =
 -0.00623  0.00013  0.00924 
AFIX 43
H16   2    -0.42280 -0.22946 -0.75145  11.00000 -1.20000 
AFIX 0
C17   1    -0.45548 -0.33283 -0.68670  11.00000  0.01856  0.02867  0.03610 =
 -0.00874  0.00202  0.00469 
AFIX 43
H17   2    -0.48981 -0.42882 -0.69900  11.00000 -1.20000 
AFIX 0
C18   1    -0.44547 -0.31280 -0.63724  11.00000  0.01606  0.02925  0.03739 =
 0.00594 -0.00096 -0.00090 
AFIX 43
H18   2    -0.47326 -0.39309 -0.61613  11.00000 -1.20000 
AFIX 0
C19   1    -0.39213 -0.16763 -0.62050  11.00000  0.01595  0.02639  0.02505 =
 0.00318  0.00023  0.00402 
HKLF 4

END
Q1 1 -0.5 -0.18 -0.455556 11 0.05 0.81
Q2 1 -0.291667 -0.18 -0.466667 11 0.05 0.65
Q3 1 -0.458333 -0.36 -0.488889 11 0.05 0.44
Q4 1 -0.291667 -0.34 -0.477778 11 0.05 0.37
Q5 1 -0.333333 -0.62 -0.288889 11 0.05 0.27
Q6 1 -0.458333 -0.16 -0.3 11 0.05 0.24
Q7 1 -0.458333 -0.34 -0.722222 11 0.05 0.24
Q8 1 -0.25 -0.06 -0.477778 11 0.05 0.21
Q9 1 -0.083333 0.1 -0.488889 11 0.05 0.21
Q10 1 -0.583333 -0.12 -0.711111 11 0.05 0.21
Q11 1 -0.458333 -0.34 -0.633333 11 0.05 0.2
Q12 1 0 0.24 -0.533333 11 0.05 0.2
Q13 1 -0.375 -0.44 -0.7 11 0.05 0.19
Q14 1 -0.333333 -0.96 -0.355556 11 0.05 0.19
Q15 1 -0.25 0.06 -0.488889 11 0.05 0.18
Q16 1 -0.25 -0.6 -0.455556 11 0.05 0.18
Q17 1 -0.416667 -0.38 -0.3 11 0.05 0.18
Q18 1 -0.333333 -0.04 -0.277778 11 0.05 0.18
Q19 1 -0.458333 -0.52 -0.488889 11 0.05 0.18
Q20 1 -0.25 -0.82 -0.288889 11 0.05 0.18

  REM The information below was added by Olex2.
  REM
  REM R1 = 0.0555 for 2716 Fo > 4sig(Fo) and 0.0597 for all 2901 data
  REM 264 parameters refined using 0 restraints
  REM Highest difference peak 0.8052, deepest hole -0.4754
  REM Mean Shift 0.0007, Max Shift 0.0079.

  REM +++ Tabular Listing of Refinement Information +++
  REM R1_all = 0.0597
  REM R1_gt = 0.0555
  REM wR_ref = 0.1506
  REM GOOF = 1.0594
  REM Shift_max = 0.0079
  REM Shift_mean = 0.0007
  REM Reflections_all = 2901
  REM Reflections_gt = 2716
  REM Parameters = 264
  REM Hole = -0.4754
  REM Peak = 0.8052
  REM Flack = -3.2(3)

  
;
_olex2_submission_special_instructions 'No special instructions were received'
